# Supplementary material for: Assembly and annotation of the Gossypium barbadense L. ‘Pima-S6’ genome raise questions about the chromosome structure and gene content of Gossypium barbadense genomes
Source: BMC Genomics. 2023 Jan 10;24:11. doi: 10.1186/s12864-022-09102-6 (PMC9830710; doi:10.1186/s12864-022-09102-6)
Supplement: Supplementary file 1 — Additional file 1. [file 12864_2022_9102_MOESM1_ESM.xlsx]

## Sheet: front_page
Supplementary Data 1
GO sheet contains the topGO enrichemnt analysis for Biological Process categories of the Pima-S6 and/or Pima-3-79 proteins not present in non-G. barbadense species
E.C. sheet contains the E.C. numbers and PANNZER2 functional descriptions for genes in the categories highlighted in bold in the GO sheet.

## Sheet: GO
go_id	go_name	Annotated	Significant	Expected	classicFisher	loci
GO:0015979	photosynthesis	1984	347	107.4	1e-30	Gobar.A01G066487;Gobar.A01G066617;Gobar.A01G066825;Gobar.A01G066885;Gobar.A01G066896;Gobar.A01G066907;Gobar.A01G067199;Gobar.A01G067220;Gobar.A01G067995;Gobar.A02G083066;Gobar.A02G083093;Gobar.A02G083124;Gobar.A02G083428;Gobar.A02G083508;Gobar.A03G075030;Gobar.A03G075089;Gobar.A03G075259;Gobar.A03G075304;Gobar.A03G075683;Gobar.A03G075790;Gobar.A04G084587;Gobar.A04G084716;Gobar.A04G084982;Gobar.A0…
GO:0042773	ATP synthesis coupled electron transport	373	97	20.19	1e-30	Gobar.A01G066617;Gobar.A02G082024;Gobar.A02G083659;Gobar.A03G075686;Gobar.A04G084920;Gobar.A04G085637;Gobar.A05G001009;Gobar.A05G001040;Gobar.A05G001566;Gobar.A05G003651;Gobar.A05G004878;Gobar.A05G004904;Gobar.A07G069840;Gobar.A07G070965;Gobar.A08G033527;Gobar.A08G033534;Gobar.A08G033745;Gobar.A08G034191;Gobar.A08G034324;Gobar.A08G034573;Gobar.A09G044341;Gobar.A10G038027;Gobar.A11G016426;Gobar.A1…
GO:0006412	translation	5285	449	286.1	1e-30	Gobar.A01G065222;Gobar.A01G066001;Gobar.A01G066022;Gobar.A01G066260;Gobar.A01G066653;Gobar.A01G066879;Gobar.A01G067364;Gobar.A01G067601;Gobar.A01G068098;Gobar.A02G082211;Gobar.A02G082440;Gobar.A02G082461;Gobar.A02G083507;Gobar.A02G083641;Gobar.A03G074619;Gobar.A03G074623;Gobar.A03G074925;Gobar.A03G075171;Gobar.A03G075324;Gobar.A03G075674;Gobar.A03G075922;Gobar.A03G076072;Gobar.A03G076297;Gobar.A0…
GO:0015986	ATP synthesis coupled proton transport	335	61	18.13	9e-17	Gobar.A01G066885;Gobar.A02G083513;Gobar.A03G074644;Gobar.A04G086170;Gobar.A05G000325;Gobar.A05G000958;Gobar.A06G072780;Gobar.A07G068288;Gobar.A07G069030;Gobar.A09G043265;Gobar.A11G015256;Gobar.A11G016504;Gobar.A11G016730;Gobar.D01G050807;Gobar.D01G051130;Gobar.D03G080497;Gobar.D03G080561;Gobar.D03G080586;Gobar.D07G059169;Gobar.D07G059906;Gobar.D07G061168;Gobar.D07G061169;Gobar.D07G061236;Gobar.D0…
GO:0009772	photosynthetic electron transport in photosystem II	175	41	9.47	1.3e-15	Gobar.A01G067220;Gobar.A01G067995;Gobar.A02G083124;Gobar.A04G085646;Gobar.A05G003750;Gobar.A06G072937;Gobar.A08G033992;Gobar.A09G044260;Gobar.A09G044570;Gobar.A09G044696;Gobar.A13G052838;Gobar.D02G056696;Gobar.D02G056934;Gobar.D02G057418;Gobar.D03G081751;Gobar.D05G009630;Gobar.D09G040365;Gobar.D11G011803;Gobar.ML706296_1G087423;Gobar.ML706306_1G087360;Gobar.ML706315_1G087314;Gobar.ML706464_1G0874…
GO:0009767	photosynthetic electron transport chain	518	92	28.04	3.3e-14	Gobar.A01G066825;Gobar.A01G066896;Gobar.A01G067199;Gobar.A01G067220;Gobar.A01G067995;Gobar.A02G083124;Gobar.A04G085518;Gobar.A04G085646;Gobar.A05G003750;Gobar.A05G004898;Gobar.A06G072937;Gobar.A06G073618;Gobar.A07G070734;Gobar.A08G033992;Gobar.A09G043656;Gobar.A09G043704;Gobar.A09G043705;Gobar.A09G044260;Gobar.A09G044570;Gobar.A09G044696;Gobar.A13G052838;Gobar.D01G050867;Gobar.D01G051573;Gobar.D0…
GO:0046034	ATP metabolic process	1236	212	66.91	1.4e-12	Gobar.A01G066295;Gobar.A01G066443;Gobar.A01G066617;Gobar.A01G066885;Gobar.A01G067904;Gobar.A02G082024;Gobar.A02G083513;Gobar.A02G083659;Gobar.A02G084309;Gobar.A03G074644;Gobar.A03G075686;Gobar.A04G084920;Gobar.A04G085287;Gobar.A04G085637;Gobar.A04G086170;Gobar.A05G000325;Gobar.A05G000958;Gobar.A05G001009;Gobar.A05G001040;Gobar.A05G001566;Gobar.A05G003651;Gobar.A05G004878;Gobar.A05G004904;Gobar.A0…
GO:1905039	carboxylic acid transmembrane transport	282	32	15.27	4.1e-10	Gobar.A01G066889;Gobar.A01G067113;Gobar.A01G067682;Gobar.A03G074871;Gobar.A03G074888;Gobar.A03G075387;Gobar.A06G072013;Gobar.A09G043300;Gobar.A09G043967;Gobar.A11G018541;Gobar.D10G019193;Gobar.D11G013026;Gobar.D13G046484;PimaS6.1ZG087470;PimaS6.1ZG088038;PimaS6.A01G063419;PimaS6.A01G063422;PimaS6.A01G063640;PimaS6.A02G082141;PimaS6.A02G082728;PimaS6.A02G083132;PimaS6.A03G074305;PimaS6.A06G071506;…
GO:1901642	nucleoside transmembrane transport	148	29	8.01	1.6e-09	Gobar.A03G075880;Gobar.A05G004310;Gobar.A06G071919;Gobar.A08G035132;Gobar.A10G038074;Gobar.A12G031679;Gobar.A13G053787;Gobar.D01G049763;Gobar.D03G080272;Gobar.D05G005287;Gobar.D07G060167;Gobar.D09G041488;Gobar.D10G021935;PimaS6.A03G075308;PimaS6.A05G004329;PimaS6.A05G004770;PimaS6.A06G071355;PimaS6.A08G034681;PimaS6.A10G043991;PimaS6.A11G018102;PimaS6.A12G027631;PimaS6.A13G053253;PimaS6.D03G07974…
GO:0070534	protein K63-linked ubiquitination	65	18	3.52	6.6e-09	Gobar.A01G065637;Gobar.A04G084934;Gobar.A11G018895;Gobar.D01G049899;Gobar.D01G050063;Gobar.D01G051474;Gobar.D02G057770;Gobar.D05G009217;Gobar.D11G014395;PimaS6.A01G062151;PimaS6.A04G084401;PimaS6.A11G018597;PimaS6.D01G049415;PimaS6.D01G049575;PimaS6.D01G050997;PimaS6.D02G057295;PimaS6.D05G009138;PimaS6.D11G014211
GO:0005975	carbohydrate metabolic process	5950	359	322.1	7.9e-09	Gobar.A01G066295;Gobar.A01G066519;Gobar.A01G066907;Gobar.A01G067047;Gobar.A01G067106;Gobar.A01G067166;Gobar.A01G067267;Gobar.A01G067625;Gobar.A01G067809;Gobar.A01G067904;Gobar.A02G082419;Gobar.A02G083093;Gobar.A02G083474;Gobar.A02G083485;Gobar.A02G083486;Gobar.A02G083487;Gobar.A02G083488;Gobar.A02G083673;Gobar.A02G083676;Gobar.A02G083684;Gobar.A02G083707;Gobar.A02G083911;Gobar.A02G084022;Gobar.A0…
GO:0015985	energy coupled proton transport, down electrochemical gradient	423	81	22.9	3.4e-08	Gobar.A01G066885;Gobar.A02G083513;Gobar.A03G074644;Gobar.A04G085287;Gobar.A04G086170;Gobar.A05G000325;Gobar.A05G000958;Gobar.A06G072780;Gobar.A07G068288;Gobar.A07G069030;Gobar.A08G035986;Gobar.A09G043265;Gobar.A11G015256;Gobar.A11G016504;Gobar.A11G016730;Gobar.A11G017645;Gobar.A13G055102;Gobar.A13G055104;Gobar.D01G050807;Gobar.D01G051130;Gobar.D02G057245;Gobar.D02G057248;Gobar.D03G080497;Gobar.D0…
GO:0006754	ATP biosynthetic process	423	81	22.9	3.4e-08	Gobar.A01G066885;Gobar.A02G083513;Gobar.A03G074644;Gobar.A04G085287;Gobar.A04G086170;Gobar.A05G000325;Gobar.A05G000958;Gobar.A06G072780;Gobar.A07G068288;Gobar.A07G069030;Gobar.A08G035986;Gobar.A09G043265;Gobar.A11G015256;Gobar.A11G016504;Gobar.A11G016730;Gobar.A11G017645;Gobar.A13G055102;Gobar.A13G055104;Gobar.D01G050807;Gobar.D01G051130;Gobar.D02G057245;Gobar.D02G057248;Gobar.D03G080497;Gobar.D0…
GO:0018298	protein-chromophore linkage	345	44	18.68	1.5e-07	Gobar.A03G075304;Gobar.A04G085646;Gobar.A04G086002;Gobar.A05G003750;Gobar.A06G072936;Gobar.A06G073618;Gobar.A08G033992;Gobar.A09G043656;Gobar.A09G043705;Gobar.A09G044696;Gobar.A10G037342;Gobar.A11G016399;Gobar.A13G052838;Gobar.D02G056571;Gobar.D02G056696;Gobar.D02G056934;Gobar.D02G057418;Gobar.D03G081666;Gobar.D03G081751;Gobar.D04G078728;Gobar.D06G064190;Gobar.D06G065047;Gobar.D09G040365;Gobar.D1…
GO:0015977	carbon fixation	150	31	8.12	6.6e-07	Gobar.A01G066907;Gobar.A02G083093;Gobar.A03G075683;Gobar.A07G068485;Gobar.A07G070299;Gobar.A08G034811;Gobar.A13G054084;Gobar.A13G054652;Gobar.A13G054747;Gobar.D01G051642;Gobar.D01G052028;Gobar.D02G058780;Gobar.D04G078357;Gobar.D06G063616;Gobar.D07G059364;Gobar.D07G061459;Gobar.D12G029174;PimaS6.1ZG087906;PimaS6.A01G063442;PimaS6.A02G082546;PimaS6.A07G064979;PimaS6.A07G066786;PimaS6.A08G034365;Pim…
GO:0007017	microtubule-based process	1286	70	69.62	9.4e-07	Gobar.A01G065942;Gobar.A02G082623;Gobar.A03G074346;Gobar.A04G085117;Gobar.A05G000316;Gobar.A05G000319;Gobar.A05G001248;Gobar.A05G004983;Gobar.A06G071544;Gobar.A06G072028;Gobar.A08G034808;Gobar.A09G044047;Gobar.A12G030908;Gobar.D01G051488;Gobar.D03G080909;Gobar.D03G081645;Gobar.D04G078148;Gobar.D05G006071;Gobar.D05G008011;Gobar.D05G008791;Gobar.D07G061565;Gobar.D09G039888;Gobar.D09G040913;Gobar.D1…
GO:0006301	postreplication repair	90	18	4.87	1.4e-06	Gobar.A01G065637;Gobar.A04G084934;Gobar.A11G018895;Gobar.D01G049899;Gobar.D01G050063;Gobar.D01G051474;Gobar.D02G057770;Gobar.D05G009217;Gobar.D11G014395;PimaS6.A01G062151;PimaS6.A04G084401;PimaS6.A11G018597;PimaS6.D01G049415;PimaS6.D01G049575;PimaS6.D01G050997;PimaS6.D02G057295;PimaS6.D05G009138;PimaS6.D11G014211
GO:0006360	transcription by RNA polymerase I	92	17	4.98	8.2e-06	Gobar.A05G001839;Gobar.A10G037213;Gobar.D02G056639;Gobar.D02G057232;Gobar.D02G057363;Gobar.D10G019786;Gobar.D12G027560;PimaS6.1ZG087568;PimaS6.1ZG087615;PimaS6.A05G001874;PimaS6.A06G072667;PimaS6.A10G043155;PimaS6.D02G056147;PimaS6.D02G056751;PimaS6.D02G056886;PimaS6.D10G029867;PimaS6.D12G023499
GO:0030042	actin filament depolymerization	155	18	8.39	9.6e-06	Gobar.A05G004267;Gobar.A09G045484;Gobar.A13G055727;Gobar.D01G052442;Gobar.D09G040771;Gobar.D09G042235;Gobar.D13G049308;PimaS6.1ZG086270;PimaS6.1ZG088148;PimaS6.1ZG088149;PimaS6.A05G004286;PimaS6.A09G041796;PimaS6.A10G043837;PimaS6.A12G028949;PimaS6.A13G055231;PimaS6.D01G051948;PimaS6.D09G037006;PimaS6.D09G038445
GO:0006351	transcription, DNA-templated	11012	445	596.13	1.2e-05	Gobar.A01G065482;Gobar.A01G065658;Gobar.A01G065659;Gobar.A01G065753;Gobar.A01G066334;Gobar.A01G066484;Gobar.A01G066631;Gobar.A01G067369;Gobar.A01G067796;Gobar.A02G082599;Gobar.A02G082924;Gobar.A02G083100;Gobar.A02G083225;Gobar.A02G083766;Gobar.A02G083976;Gobar.A02G084151;Gobar.A03G074920;Gobar.A03G074983;Gobar.A03G075085;Gobar.A03G075086;Gobar.A03G075087;Gobar.A03G075091;Gobar.A03G075093;Gobar.A0…
GO:0090502	RNA phosphodiester bond hydrolysis, endonucleolytic	577	57	31.24	1.5e-05	Gobar.A01G067502;Gobar.A03G076018;Gobar.A04G085401;Gobar.A05G003863;Gobar.A05G004229;Gobar.A06G072496;Gobar.A08G034965;Gobar.A08G035015;Gobar.A09G044219;Gobar.A09G045485;Gobar.A10G038930;Gobar.A10G039608;Gobar.A13G054855;Gobar.A13G055081;Gobar.D01G051605;Gobar.D02G056419;Gobar.D03G080674;Gobar.D04G078227;Gobar.D05G006604;Gobar.D05G007938;Gobar.D05G008603;Gobar.D05G008805;Gobar.D05G009670;Gobar.D0…
GO:0009058	biosynthetic process	26382	1418	1428.17	2.3e-05	Gobar.A01G065222;Gobar.A01G065482;Gobar.A01G065658;Gobar.A01G065659;Gobar.A01G065670;Gobar.A01G065753;Gobar.A01G066001;Gobar.A01G066022;Gobar.A01G066260;Gobar.A01G066290;Gobar.A01G066334;Gobar.A01G066484;Gobar.A01G066631;Gobar.A01G066653;Gobar.A01G066879;Gobar.A01G066885;Gobar.A01G066907;Gobar.A01G067364;Gobar.A01G067369;Gobar.A01G067543;Gobar.A01G067544;Gobar.A01G067601;Gobar.A01G067796;Gobar.A0…
GO:0045333	cellular respiration	725	124	39.25	2.4e-05	Gobar.A01G066617;Gobar.A02G082024;Gobar.A02G083659;Gobar.A03G075686;Gobar.A04G084920;Gobar.A04G085637;Gobar.A05G001009;Gobar.A05G001040;Gobar.A05G001566;Gobar.A05G003651;Gobar.A05G004878;Gobar.A05G004904;Gobar.A07G069840;Gobar.A07G070965;Gobar.A08G033527;Gobar.A08G033534;Gobar.A08G033745;Gobar.A08G034191;Gobar.A08G034324;Gobar.A08G034573;Gobar.A09G044341;Gobar.A09G045617;Gobar.A10G038027;Gobar.A1…
GO:0019684	photosynthesis, light reaction	944	133	51.1	2.5e-05	Gobar.A01G066487;Gobar.A01G066617;Gobar.A01G066825;Gobar.A01G066885;Gobar.A01G066896;Gobar.A01G067199;Gobar.A01G067220;Gobar.A01G067995;Gobar.A02G083124;Gobar.A03G075259;Gobar.A04G085518;Gobar.A04G085637;Gobar.A04G085646;Gobar.A04G086002;Gobar.A05G003750;Gobar.A05G004898;Gobar.A06G072762;Gobar.A06G072937;Gobar.A06G073618;Gobar.A07G068310;Gobar.A07G070734;Gobar.A08G033992;Gobar.A08G034573;Gobar.A0…
GO:0015074	DNA integration	81	15	4.38	2.7e-05	Gobar.A08G033374;Gobar.A10G038646;Gobar.A13G053669;Gobar.A13G053678;Gobar.D10G021392;Gobar.ML707132_1G087173;PimaS6.A07G066572;PimaS6.A10G044532;PimaS6.A12G027629;PimaS6.A12G027630;PimaS6.D01G051188;PimaS6.D03G080567;PimaS6.D05G008221;PimaS6.D10G031438;PimaS6.D10G032187
GO:0006865	amino acid transport	484	46	26.2	2.9e-05	Gobar.A01G066889;Gobar.A01G066892;Gobar.A01G067113;Gobar.A01G067682;Gobar.A02G083288;Gobar.A03G074871;Gobar.A03G074888;Gobar.A03G075387;Gobar.A04G084398;Gobar.A06G072013;Gobar.A06G072154;Gobar.A06G072923;Gobar.A09G043300;Gobar.A09G043804;Gobar.A09G043967;Gobar.A10G038103;Gobar.A10G038876;Gobar.A11G018541;Gobar.D03G080691;Gobar.D11G013026;Gobar.D13G046484;PimaS6.1ZG087470;PimaS6.1ZG088038;PimaS6.A…
GO:0019253	reductive pentose-phosphate cycle	64	13	3.46	3.3e-05	Gobar.A01G066907;Gobar.A02G083093;Gobar.A03G075683;Gobar.A07G068485;Gobar.A08G034811;Gobar.A13G054084;Gobar.A13G054652;Gobar.D01G051642;Gobar.D02G058780;Gobar.D04G078357;Gobar.D07G059364;Gobar.D07G061459;Gobar.D12G029174
GO:0006621	protein retention in ER lumen	84	15	4.55	4.2e-05	Gobar.A08G035242;Gobar.A12G030272;Gobar.D01G051738;Gobar.D02G056170;Gobar.D05G009688;Gobar.D05G009690;PimaS6.1ZG087485;PimaS6.1ZG087486;PimaS6.1ZG087990;PimaS6.1ZG088020;PimaS6.1ZG088022;PimaS6.A12G026212;PimaS6.D01G051249;PimaS6.D02G055681;PimaS6.D02G055704
GO:0016480	negative regulation of transcription by RNA polymerase III	14	6	0.76	5.2e-05	Gobar.A07G070419;Gobar.A12G030506;Gobar.D12G027014;PimaS6.A07G066910;PimaS6.A12G026445;PimaS6.D12G022953
GO:0008272	sulfate transport	101	19	5.47	0.00012	Gobar.A05G001439;Gobar.A10G038022;Gobar.A13G053496;Gobar.D05G006508;Gobar.D13G046881;PimaS6.A01G062113;PimaS6.A02G081457;PimaS6.A05G001458;PimaS6.A07G067106;PimaS6.A07G067110;PimaS6.A07G067337;PimaS6.A08G035958;PimaS6.A10G043940;PimaS6.A13G052964;PimaS6.D03G081265;PimaS6.D05G006474;PimaS6.D12G022986;PimaS6.D13G046409;PimaS6.D13G048504
GO:0051083	de novo' cotranslational protein folding	16	6	0.87	0.00013	Gobar.A03G075139;Gobar.A06G073702;Gobar.D02G056844;Gobar.D02G057080;Gobar.D06G064029;Gobar.D09G041906
GO:0042147	retrograde transport, endosome to Golgi	170	22	9.2	0.00014	Gobar.A02G083496;Gobar.A03G075581;Gobar.A05G004285;Gobar.A10G039357;Gobar.A10G039791;Gobar.A13G054163;Gobar.D02G056338;Gobar.D06G063290;Gobar.D10G019768;Gobar.D12G027993;Gobar.D13G047789;PimaS6.A02G081911;PimaS6.A03G075012;PimaS6.A05G004307;PimaS6.A10G045232;PimaS6.A11G016507;PimaS6.A13G053672;PimaS6.D06G068785;PimaS6.D06G068787;PimaS6.D10G029846;PimaS6.D12G023951;PimaS6.D13G047293
GO:0043086	negative regulation of catalytic activity	1236	81	66.91	0.00025	Gobar.A01G065270;Gobar.A01G067809;Gobar.A02G083711;Gobar.A03G075105;Gobar.A04G085875;Gobar.A05G002795;Gobar.A05G002805;Gobar.A05G002810;Gobar.A05G002811;Gobar.A05G003200;Gobar.A05G004290;Gobar.A06G073212;Gobar.A06G073788;Gobar.A07G068425;Gobar.A08G034713;Gobar.A08G035061;Gobar.A09G043236;Gobar.A09G044556;Gobar.A10G038764;Gobar.A10G038817;Gobar.A10G039226;Gobar.A11G014849;Gobar.A11G015610;Gobar.A1…
GO:0000350	generation of catalytic spliceosome for second transesterification step	18	6	0.97	0.00026	Gobar.A02G083890;Gobar.A03G074688;Gobar.D03G081305;PimaS6.A02G083335;PimaS6.D03G080764;PimaS6.D03G080767
GO:0034243	regulation of transcription elongation from RNA polymerase II promoter	149	8	8.07	0.00027	Gobar.A04G085965;Gobar.D10G021592;Gobar.D13G046939;PimaS6.A03G074170;PimaS6.A04G085435;PimaS6.A13G052905;PimaS6.D10G031624;PimaS6.D13G046468
GO:0016126	sterol biosynthetic process	135	18	7.31	0.00038	Gobar.A01G067543;Gobar.A01G067544;Gobar.A03G074305;Gobar.A04G086197;Gobar.A04G086198;Gobar.A08G035571;Gobar.A11G017993;Gobar.D01G051975;Gobar.D02G058478;PimaS6.A01G064040;PimaS6.A01G064041;PimaS6.A03G073738;PimaS6.A04G085684;PimaS6.A04G085690;PimaS6.A08G035108;PimaS6.D01G051481;PimaS6.D02G058002;PimaS6.D04G078750
GO:0032786	positive regulation of DNA-templated transcription, elongation	150	8	8.12	0.00042	Gobar.A04G085965;Gobar.D10G021592;Gobar.D13G046939;PimaS6.A03G074170;PimaS6.A04G085435;PimaS6.A13G052905;PimaS6.D10G031624;PimaS6.D13G046468
GO:0090503	RNA phosphodiester bond hydrolysis, exonucleolytic	213	22	11.53	0.00044	Gobar.A02G083507;Gobar.A04G085690;Gobar.A11G015800;Gobar.A13G053011;Gobar.A13G053024;Gobar.D02G057677;Gobar.D02G057801;Gobar.D02G058565;Gobar.D02G058758;Gobar.D04G079190;Gobar.D05G005720;Gobar.D11G012636;Gobar.D11G014395;PimaS6.A02G082948;PimaS6.A02G083360;PimaS6.A03G075869;PimaS6.A06G073180;PimaS6.A11G015611;PimaS6.D02G057205;PimaS6.D02G057332;PimaS6.D02G058290;PimaS6.D06G070327
GO:0006556	S-adenosylmethionine biosynthetic process	36	8	1.95	0.00057	Gobar.A02G082730;Gobar.A11G018981;Gobar.D02G056622;Gobar.D04G078447;PimaS6.A02G082182;PimaS6.A11G018681;PimaS6.D02G056129;PimaS6.D04G077926
GO:0048544	recognition of pollen	589	48	31.89	0.00061	Gobar.A01G065543;Gobar.A01G065548;Gobar.A01G065552;Gobar.A01G065553;Gobar.A01G065555;Gobar.A05G004663;Gobar.A05G004665;Gobar.A06G073146;Gobar.A12G031576;Gobar.D01G049775;Gobar.D01G049785;Gobar.D01G049787;Gobar.D01G049793;Gobar.D01G049796;Gobar.D01G049798;Gobar.D01G049800;Gobar.D01G049802;Gobar.D01G049804;Gobar.D04G077274;Gobar.D04G077285;Gobar.D05G009010;Gobar.D05G009462;Gobar.D05G009464;Gobar.D0…
GO:1902358	sulfate transmembrane transport	85	13	4.6	0.00064	Gobar.A05G001439;Gobar.A10G038022;PimaS6.A01G062113;PimaS6.A02G081457;PimaS6.A05G001458;PimaS6.A07G067106;PimaS6.A07G067110;PimaS6.A07G067337;PimaS6.A08G035958;PimaS6.A10G043940;PimaS6.D03G081265;PimaS6.D12G022986;PimaS6.D13G048504
GO:0034477	U6 snRNA 3'-end processing	22	6	1.19	0.00088	Gobar.A13G053011;Gobar.D02G057677;Gobar.D02G057801;PimaS6.A13G052492;PimaS6.D02G057205;PimaS6.D02G057332
GO:0000165	MAPK cascade	209	23	11.31	0.00104	Gobar.A02G084235;Gobar.A05G004576;Gobar.A10G037714;Gobar.D02G055931;Gobar.D03G079675;Gobar.D05G008817;Gobar.D08G023731;Gobar.D08G024557;Gobar.D10G020995;Gobar.D12G029026;PimaS6.A02G083692;PimaS6.A05G004593;PimaS6.A10G043631;PimaS6.D02G055445;PimaS6.D03G079132;PimaS6.D03G081061;PimaS6.D05G008761;PimaS6.D08G019676;PimaS6.D08G020505;PimaS6.D09G038664;PimaS6.D09G038665;PimaS6.D10G031040;PimaS6.D12G02…
GO:0048464	flower calyx development	21	6	1.14	0.00138	Gobar.D05G009556;Gobar.D05G009569;PimaS6.A02G083209;PimaS6.D03G079475;PimaS6.D05G009480;PimaS6.D05G009495
GO:0033566	gamma-tubulin complex localization	10	4	0.54	0.00138	Gobar.A12G033110;Gobar.D12G029701;PimaS6.A12G029081;PimaS6.D07G060001
GO:0048608	reproductive structure development	2812	54	152.23	0.0015	Gobar.A01G066659;Gobar.A02G082008;Gobar.A02G083100;Gobar.A04G085557;Gobar.A06G073222;Gobar.A10G037492;Gobar.A10G038169;Gobar.A10G039161;Gobar.A12G030955;Gobar.A13G054047;Gobar.D01G052069;Gobar.D02G057548;Gobar.D02G058361;Gobar.D03G081143;Gobar.D04G078765;Gobar.D05G009556;Gobar.D05G009569;Gobar.D06G064579;Gobar.D07G062072;Gobar.D07G062142;Gobar.D08G026002;Gobar.D09G040239;Gobar.D09G040429;Gobar.D1…
GO:0042549	photosystem II stabilization	43	8	2.33	0.00194	Gobar.A01G066885;Gobar.A06G072762;Gobar.A10G036818;Gobar.D05G007111;PimaS6.A01G063415;PimaS6.A06G072243;PimaS6.A10G042770;PimaS6.D05G007068
GO:0110156	methylguanosine-cap decapping	98	12	5.31	0.00208	Gobar.A04G084457;Gobar.A04G085248;Gobar.A05G001583;Gobar.A09G044948;Gobar.D04G078260;Gobar.D05G006670;PimaS6.A04G083898;PimaS6.A04G084727;PimaS6.A05G001605;PimaS6.A09G041236;PimaS6.D04G077736;PimaS6.D05G006626
GO:0009853	photorespiration	143	17	7.74	0.00232	Gobar.A01G066907;Gobar.A02G083093;Gobar.A03G075683;Gobar.A05G001673;Gobar.A07G068485;Gobar.A08G034811;Gobar.A13G054084;Gobar.A13G054652;Gobar.D01G051642;Gobar.D01G052028;Gobar.D02G058780;Gobar.D03G081699;Gobar.D04G078357;Gobar.D07G059364;Gobar.D07G061459;Gobar.D12G029174;Gobar.D13G048344
GO:0000741	karyogamy	62	4	3.36	0.00293	Gobar.A03G076177;Gobar.D10G019589;PimaS6.A03G075622;PimaS6.D10G029673
GO:0050821	protein stabilization	150	17	8.12	0.00325	Gobar.A06G072759;Gobar.D06G063965;Gobar.D08G024413;Gobar.D08G024420;Gobar.D09G040586;Gobar.D09G040804;Gobar.D11G012824;Gobar.D12G029681;PimaS6.1ZG086456;PimaS6.1ZG086940;PimaS6.A06G072240;PimaS6.A08G034026;PimaS6.D06G069450;PimaS6.D09G036832;PimaS6.D09G037036;PimaS6.D11G012759;PimaS6.D12G025630
GO:0055085	transmembrane transport	6802	453	368.22	0.00354	Gobar.A01G066443;Gobar.A01G066885;Gobar.A01G066889;Gobar.A01G066892;Gobar.A01G067113;Gobar.A01G067682;Gobar.A02G082005;Gobar.A02G082266;Gobar.A02G083449;Gobar.A02G083513;Gobar.A02G084309;Gobar.A03G074625;Gobar.A03G074644;Gobar.A03G074723;Gobar.A03G074744;Gobar.A03G074871;Gobar.A03G074888;Gobar.A03G075387;Gobar.A03G075630;Gobar.A03G075880;Gobar.A03G075938;Gobar.A03G076025;Gobar.A04G085287;Gobar.A0…
GO:0022900	electron transport chain	1494	238	80.88	0.00377	Gobar.A01G065808;Gobar.A01G066487;Gobar.A01G066617;Gobar.A01G066825;Gobar.A01G066896;Gobar.A01G067199;Gobar.A01G067220;Gobar.A01G067995;Gobar.A02G082024;Gobar.A02G083124;Gobar.A02G083428;Gobar.A02G083659;Gobar.A03G075030;Gobar.A03G075251;Gobar.A03G075259;Gobar.A03G075304;Gobar.A03G075686;Gobar.A04G084587;Gobar.A04G084920;Gobar.A04G085518;Gobar.A04G085637;Gobar.A04G085646;Gobar.A04G085699;Gobar.A0…
GO:0006995	cellular response to nitrogen starvation	130	15	7.04	0.00464	Gobar.A01G065708;Gobar.A02G082729;Gobar.A05G001945;Gobar.A10G036668;Gobar.A12G031859;Gobar.D01G049978;Gobar.D01G049979;PimaS6.A01G062227;PimaS6.A02G082181;PimaS6.A05G001984;PimaS6.A10G042634;PimaS6.A12G027806;PimaS6.D01G049497;PimaS6.D05G006998;PimaS6.D09G037127
GO:0031929	TOR signaling	71	10	3.84	0.0048	Gobar.A03G074047;Gobar.A06G071175;Gobar.A06G071177;Gobar.D02G059044;Gobar.ML707215_1G087271;PimaS6.1ZG086134;PimaS6.1ZG086135;PimaS6.1ZG086246;PimaS6.1ZG087162;PimaS6.A03G073501
GO:0019264	glycine biosynthetic process from serine	96	12	5.2	0.00569	Gobar.A02G083427;Gobar.A03G076616;Gobar.A07G070668;Gobar.A13G053599;Gobar.D02G056937;Gobar.D02G057353;Gobar.D04G079150;PimaS6.1ZG086831;PimaS6.1ZG086966;PimaS6.A03G076062;PimaS6.D02G056876;PimaS6.D04G078643
GO:0090377	seed trichome initiation	15	4	0.81	0.00723	Gobar.D05G009556;Gobar.D05G009569;PimaS6.D05G009480;PimaS6.D05G009495
GO:0018216	peptidyl-arginine methylation	117	5	6.33	0.00848	Gobar.A09G046059;Gobar.D12G029758;PimaS6.1ZG088207;PimaS6.A09G042358;PimaS6.D12G025707
GO:0006420	arginyl-tRNA aminoacylation	34	6	1.84	0.00912	Gobar.A08G036408;Gobar.D08G023857;PimaS6.A08G035938;PimaS6.D02G057354;PimaS6.D08G019799;PimaS6.D12G022832
GO:0006108	malate metabolic process	102	12	5.52	0.00916	Gobar.A09G045617;Gobar.D02G056372;Gobar.D03G081090;Gobar.D07G061517;Gobar.D08G024311;Gobar.D10G020595;Gobar.D10G021195;Gobar.ML707642_1G086960;PimaS6.A09G041918;PimaS6.D02G055896;PimaS6.D08G020329;PimaS6.D10G031238
GO:0015743	malate transport	127	13	6.88	0.00917	Gobar.A08G035336;Gobar.D04G078958;Gobar.D04G078959;Gobar.D07G060818;PimaS6.1ZG086604;PimaS6.1ZG087126;PimaS6.A08G034877;PimaS6.A12G027924;PimaS6.A12G027925;PimaS6.A13G053070;PimaS6.D04G078434;PimaS6.D04G078435;PimaS6.D07G060307
GO:0010142	farnesyl diphosphate biosynthetic process, mevalonate pathway	16	4	0.87	0.00923	Gobar.A03G074305;Gobar.A08G035571;PimaS6.A03G073738;PimaS6.A08G035108
GO:0007034	vacuolar transport	451	30	24.41	0.0102	Gobar.A05G003352;Gobar.A07G069650;Gobar.A07G070104;Gobar.A11G018972;Gobar.A12G030946;Gobar.A13G053009;Gobar.A13G053048;Gobar.A13G055330;Gobar.D02G056136;Gobar.D02G058017;Gobar.D03G079698;Gobar.D06G063179;Gobar.D07G061928;Gobar.D13G048907;Gobar.ML706134_1G086619;Gobar.ML706309_1G086709;PimaS6.A05G003361;PimaS6.A07G066142;PimaS6.A07G066583;PimaS6.A11G018672;PimaS6.A12G026891;PimaS6.A13G052490;PimaS…
GO:0071249	cellular response to nitrate	56	8	3.03	0.01021	PimaS6.1ZG087750;PimaS6.1ZG088054;PimaS6.1ZG088111;PimaS6.A03G073962;PimaS6.A03G073964;PimaS6.D03G080932;PimaS6.D05G006212;PimaS6.D05G006214
GO:0006369	termination of RNA polymerase II transcription	35	6	1.89	0.01051	Gobar.A02G083766;PimaS6.1ZG086779;PimaS6.1ZG086789;PimaS6.1ZG087077;PimaS6.A02G083209;PimaS6.D03G079475
GO:0007165	signal transduction	6952	348	376.34	0.01148	Gobar.A01G065432;Gobar.A01G065670;Gobar.A01G065875;Gobar.A01G066889;Gobar.A01G067113;Gobar.A01G067682;Gobar.A02G082005;Gobar.A02G082148;Gobar.A02G082149;Gobar.A02G082172;Gobar.A02G082213;Gobar.A02G082644;Gobar.A02G083288;Gobar.A02G083843;Gobar.A02G083976;Gobar.A02G084235;Gobar.A03G074047;Gobar.A03G074161;Gobar.A03G074871;Gobar.A03G074888;Gobar.A03G075387;Gobar.A03G075955;Gobar.A03G076852;Gobar.A0…
GO:0019441	tryptophan catabolic process to kynurenine	36	6	1.95	0.01205	Gobar.A01G065288;Gobar.A08G034488;Gobar.D01G049495;PimaS6.A01G061774;PimaS6.A08G034048;PimaS6.D01G049016
GO:0006353	DNA-templated transcription, termination	222	24	12.02	0.01319	Gobar.A02G083766;Gobar.A03G075880;Gobar.A05G004310;Gobar.A08G035132;Gobar.A10G038074;Gobar.A13G053787;Gobar.D01G049763;Gobar.D02G056125;Gobar.D05G005287;Gobar.D09G041488;Gobar.D10G021935;PimaS6.1ZG086779;PimaS6.1ZG086789;PimaS6.1ZG087077;PimaS6.A02G083209;PimaS6.A05G004329;PimaS6.A05G004770;PimaS6.A08G034681;PimaS6.A10G043991;PimaS6.A13G053253;PimaS6.D03G079475;PimaS6.D04G077154;PimaS6.D08G020879…
GO:0006168	adenine salvage	27	5	1.46	0.01379	Gobar.A05G001377;Gobar.D05G005692;PimaS6.A05G001398;PimaS6.A05G002409;PimaS6.D05G005660
GO:0032469	endoplasmic reticulum calcium ion homeostasis	18	4	0.97	0.01424	Gobar.A02G082947;Gobar.D02G056866;Gobar.D04G079312;PimaS6.A02G082398
GO:0033014	tetrapyrrole biosynthetic process	268	9	14.51	0.01433	Gobar.A11G016420;Gobar.A12G032258;Gobar.D05G009203;PimaS6.1ZG086141;PimaS6.1ZG086352;PimaS6.1ZG086628;PimaS6.1ZG086697;PimaS6.A11G016232;PimaS6.D05G009130
GO:0009755	hormone-mediated signaling pathway	3372	136	182.54	0.01504	Gobar.A01G065670;Gobar.A01G066889;Gobar.A01G067113;Gobar.A01G067682;Gobar.A02G082005;Gobar.A02G082644;Gobar.A02G083288;Gobar.A02G083843;Gobar.A02G083976;Gobar.A03G074871;Gobar.A03G074888;Gobar.A03G075387;Gobar.A03G076852;Gobar.A04G084398;Gobar.A04G085875;Gobar.A05G000332;Gobar.A05G000393;Gobar.A05G001598;Gobar.A05G003690;Gobar.A06G072013;Gobar.A06G072154;Gobar.A06G072923;Gobar.A07G068425;Gobar.A0…
GO:0070828	heterochromatin organization	153	5	8.28	0.01637	Gobar.A08G033253;Gobar.A08G035815;Gobar.D05G005800;Gobar.D08G025674;PimaS6.A08G032812
GO:0048480	stigma development	19	4	1.03	0.01728	Gobar.D05G009556;Gobar.D05G009569;PimaS6.D05G009480;PimaS6.D05G009495
GO:0045490	pectin catabolic process	614	46	33.24	0.01747	Gobar.A01G067809;Gobar.A03G074360;Gobar.A07G069654;Gobar.A09G043544;Gobar.A10G039226;Gobar.A11G015610;Gobar.A12G031487;Gobar.A12G032300;Gobar.A12G032301;Gobar.A12G032563;Gobar.A12G032945;Gobar.A13G055091;Gobar.A13G055092;Gobar.D01G051034;Gobar.D01G052229;Gobar.D03G081632;Gobar.D05G008913;Gobar.D05G008917;Gobar.D05G008923;Gobar.D05G008924;Gobar.D05G008925;Gobar.D05G008929;Gobar.D09G042897;Gobar.D1…
GO:0006565	L-serine catabolic process	50	7	2.71	0.01755	Gobar.A03G076616;Gobar.A07G070668;Gobar.A13G053599;Gobar.D02G056937;Gobar.D04G079150;PimaS6.A03G076062;PimaS6.D04G078643
GO:0035999	tetrahydrofolate interconversion	112	12	6.06	0.01834	Gobar.A02G083427;Gobar.A03G076616;Gobar.A07G070668;Gobar.A13G053599;Gobar.D02G056937;Gobar.D02G057353;Gobar.D04G079150;PimaS6.1ZG086831;PimaS6.1ZG086966;PimaS6.A03G076062;PimaS6.D02G056876;PimaS6.D04G078643
GO:0031023	microtubule organizing center organization	11	3	0.6	0.01885	Gobar.D07G061565;Gobar.D10G021315;PimaS6.D07G061067
GO:0045227	capsule polysaccharide biosynthetic process	11	3	0.6	0.01885	Gobar.D12G029232;PimaS6.A01G063494;PimaS6.D12G025167
GO:0006812	cation transport	2659	173	143.94	0.01893	Gobar.A01G066443;Gobar.A01G066885;Gobar.A01G066892;Gobar.A02G082266;Gobar.A02G083513;Gobar.A02G084309;Gobar.A03G074644;Gobar.A03G074744;Gobar.A03G075630;Gobar.A04G085287;Gobar.A04G085571;Gobar.A04G086170;Gobar.A05G000175;Gobar.A05G000325;Gobar.A05G000958;Gobar.A06G071535;Gobar.A06G072172;Gobar.A06G072732;Gobar.A06G072780;Gobar.A07G068288;Gobar.A07G069030;Gobar.A07G070330;Gobar.A07G070438;Gobar.A0…
GO:0042732	D-xylose metabolic process	63	8	3.41	0.01999	Gobar.A05G001094;Gobar.D05G006135;Gobar.D06G064813;Gobar.D08G023786;Gobar.D08G023787;PimaS6.A05G001108;PimaS6.D05G006104;PimaS6.D08G019730
GO:0009733	response to auxin	1935	109	104.75	0.02043	Gobar.A01G065670;Gobar.A01G066889;Gobar.A01G067113;Gobar.A01G067682;Gobar.A02G082005;Gobar.A02G083288;Gobar.A03G074871;Gobar.A03G074888;Gobar.A03G075387;Gobar.A03G076686;Gobar.A04G084398;Gobar.A04G086123;Gobar.A05G000332;Gobar.A05G000393;Gobar.A06G072013;Gobar.A06G072154;Gobar.A06G072923;Gobar.A08G033753;Gobar.A08G034795;Gobar.A09G043300;Gobar.A09G043967;Gobar.A09G045166;Gobar.A10G038703;Gobar.A1…
GO:0006367	transcription initiation from RNA polymerase II promoter	187	16	10.12	0.0208	Gobar.A08G035595;Gobar.D05G009748;Gobar.D05G009749;Gobar.D05G009759;Gobar.D05G009760;Gobar.D08G025364;Gobar.D10G021592;PimaS6.A03G074867;PimaS6.A11G018292;PimaS6.A13G052886;PimaS6.A13G053685;PimaS6.D05G009701;PimaS6.D10G031624;PimaS6.D11G013832;PimaS6.D12G025122;PimaS6.D13G047210
GO:0000290	deadenylation-dependent decapping of nuclear-transcribed mRNA	65	8	3.52	0.02371	Gobar.A04G084457;Gobar.A04G085248;Gobar.A09G044948;Gobar.D04G078260;PimaS6.A04G083898;PimaS6.A04G084727;PimaS6.A09G041236;PimaS6.D04G077736
GO:0033358	UDP-L-arabinose biosynthetic process	12	3	0.65	0.02413	Gobar.D12G029232;PimaS6.A01G063494;PimaS6.D12G025167
GO:0071985	multivesicular body sorting pathway	192	14	10.39	0.0243	Gobar.A07G069650;Gobar.A12G030946;Gobar.A13G055330;Gobar.D02G056136;Gobar.D06G063179;Gobar.D13G048907;Gobar.ML706134_1G086619;Gobar.ML706309_1G086709;PimaS6.A07G066142;PimaS6.A07G066583;PimaS6.A12G026891;PimaS6.A13G052490;PimaS6.A13G054837;PimaS6.D13G048415
GO:2001295	malonyl-CoA biosynthetic process	42	6	2.27	0.02467	Gobar.A13G053827;Gobar.A13G053828;Gobar.D02G056366;PimaS6.A11G017169;PimaS6.A13G053298;PimaS6.A13G053299
GO:0010155	regulation of proton transport	54	7	2.92	0.02584	Gobar.D02G055902;Gobar.D05G009403;Gobar.D05G009430;Gobar.D05G009433;PimaS6.1ZG087278;PimaS6.D02G055409;PimaS6.D05G009359
GO:0035493	SNARE complex assembly	32	5	1.73	0.02755	Gobar.A12G030946;Gobar.D02G056136;Gobar.ML706134_1G086619;Gobar.ML706309_1G086709;PimaS6.A12G026891
GO:0006862	nucleotide transport	158	8	8.55	0.02875	Gobar.A12G030426;Gobar.A12G030431;Gobar.D05G006938;Gobar.D12G026925;Gobar.D12G026927;PimaS6.A12G026367;PimaS6.D02G057384;PimaS6.D05G006896
GO:0016102	diterpenoid biosynthetic process	204	18	11.04	0.02916	Gobar.A01G066290;Gobar.A04G084680;Gobar.A04G084682;Gobar.A04G084771;Gobar.A04G085924;Gobar.A05G003392;Gobar.A11G018342;Gobar.A11G018355;Gobar.A11G018605;Gobar.D05G008447;Gobar.D05G008448;Gobar.D05G009150;Gobar.D05G009556;Gobar.D05G009569;Gobar.D10G021314;Gobar.D11G013992;Gobar.D11G014005;Gobar.D11G014008
GO:0007010	cytoskeleton organization	1455	75	78.77	0.03227	Gobar.A05G000301;Gobar.A05G000316;Gobar.A05G000319;Gobar.A05G001248;Gobar.A05G004267;Gobar.A06G071544;Gobar.A06G073670;Gobar.A07G068192;Gobar.A08G034709;Gobar.A08G034808;Gobar.A08G036410;Gobar.A09G044047;Gobar.A09G045484;Gobar.A10G038065;Gobar.A10G038549;Gobar.A10G038550;Gobar.A11G017709;Gobar.A12G030908;Gobar.A13G055727;Gobar.D01G052442;Gobar.D03G080909;Gobar.D04G078032;Gobar.D04G078148;Gobar.D0…
GO:0009090	homoserine biosynthetic process	14	3	0.76	0.03684	Gobar.A07G071160;Gobar.D03G081420;PimaS6.A07G067661
GO:0032367	intracellular cholesterol transport	14	3	0.76	0.03684	PimaS6.A08G033969;PimaS6.A09G039913;PimaS6.A10G044770
GO:0006744	ubiquinone biosynthetic process	95	10	5.14	0.03785	Gobar.D03G080768;Gobar.D03G081817;Gobar.D06G063263;Gobar.D07G060019;Gobar.D07G060021;Gobar.D07G060554;Gobar.D08G025269;Gobar.D09G041592;Gobar.D10G021363;Gobar.D11G011497
GO:0019511	peptidyl-proline hydroxylation	79	7	4.28	0.03827	Gobar.A11G016626;Gobar.D09G040406;Gobar.D09G042246;Gobar.D11G010689;PimaS6.D09G036647;PimaS6.D09G038456;PimaS6.D11G010675
GO:1901141	regulation of lignin biosynthetic process	24	4	1.3	0.03827	Gobar.A05G000175;Gobar.A05G004232;PimaS6.A05G004257;PimaS6.D05G005206
GO:0033320	UDP-D-xylose biosynthetic process	24	4	1.3	0.03827	Gobar.A05G001094;Gobar.D05G006135;Gobar.D08G023786;Gobar.D08G023787
GO:0009245	lipid A biosynthetic process	47	6	2.54	0.04027	Gobar.D08G024293;PimaS6.1ZG087811;PimaS6.1ZG087816;PimaS6.1ZG087888;PimaS6.D07G060285;PimaS6.D10G031784
GO:0006228	UTP biosynthetic process	25	4	1.35	0.04367	Gobar.A12G031078;Gobar.D09G042335;PimaS6.A12G027029;PimaS6.D09G038548
GO:0006278	RNA-dependent DNA biosynthetic process	156	14	8.44	0.04434	Gobar.A04G085401;Gobar.A07G070593;Gobar.D11G010310;Gobar.D12G028523;PimaS6.1ZG086588;PimaS6.1ZG086589;PimaS6.1ZG086592;PimaS6.1ZG086758;PimaS6.A09G040733;PimaS6.A11G015742;PimaS6.A13G053938;PimaS6.D02G058520;PimaS6.D11G010284;PimaS6.D12G023354
GO:0019953	sexual reproduction	386	14	20.9	0.04834	Gobar.A01G067956;Gobar.A07G068714;Gobar.A08G035395;Gobar.A08G035398;Gobar.D04G079212;Gobar.D06G064579;Gobar.D08G025153;PimaS6.1ZG086254;PimaS6.1ZG086399;PimaS6.1ZG087060;PimaS6.A01G064452;PimaS6.A07G065203;PimaS6.D04G078707;PimaS6.D06G070036
GO:0042814	monopolar cell growth	41	3	2.22	0.05131	Gobar.A10G039161;PimaS6.A10G045034;PimaS6.D04G076911
GO:0000461	endonucleolytic cleavage to generate mature 3'-end of SSU-rRNA from (SSU-rRNA, 5.8S rRNA, LSU-rRNA)	16	3	0.87	0.05232	Gobar.A13G055081;PimaS6.A13G054593;PimaS6.D13G048144
GO:0033869	nucleoside bisphosphate catabolic process	16	2	0.87	0.05413	Gobar.D07G062125;PimaS6.A10G042818
GO:0002182	cytoplasmic translational elongation	69	6	3.74	0.05569	Gobar.A08G033307;Gobar.A09G045873;Gobar.D08G022883;PimaS6.A08G032866;PimaS6.A09G042176;PimaS6.D08G018855
GO:0009223	pyrimidine deoxyribonucleotide catabolic process	28	4	1.52	0.06229	Gobar.A05G002206;Gobar.A10G037920;PimaS6.A05G002234;PimaS6.A10G043840
GO:0009213	pyrimidine deoxyribonucleoside triphosphate catabolic process	28	4	1.52	0.06229	Gobar.A05G002206;Gobar.A10G037920;PimaS6.A05G002234;PimaS6.A10G043840
GO:0006183	GTP biosynthetic process	28	4	1.52	0.06229	Gobar.A12G031078;Gobar.D09G042335;PimaS6.A12G027029;PimaS6.D09G038548
GO:0019693	ribose phosphate metabolic process	1418	127	76.76	0.06481	Gobar.A01G066295;Gobar.A01G066743;Gobar.A01G066885;Gobar.A01G067904;Gobar.A02G083513;Gobar.A03G074305;Gobar.A03G074644;Gobar.A04G085287;Gobar.A04G086170;Gobar.A05G000325;Gobar.A05G000958;Gobar.A05G001377;Gobar.A05G004830;Gobar.A06G072780;Gobar.A07G068288;Gobar.A07G069030;Gobar.A08G035571;Gobar.A08G035688;Gobar.A08G035986;Gobar.A09G043265;Gobar.A11G015256;Gobar.A11G016504;Gobar.A11G016730;Gobar.A1…
GO:0040031	snRNA modification	18	4	0.97	0.06595	Gobar.A10G037024;Gobar.D10G019589;PimaS6.A10G042973;PimaS6.D10G029673
GO:0018023	peptidyl-lysine trimethylation	25	4	1.35	0.06596	Gobar.D02G058361;PimaS6.A02G083209;PimaS6.D02G057888;PimaS6.D03G079475
GO:0010022	meristem determinacy	61	4	3.3	0.066	Gobar.D02G058361;Gobar.D08G026002;PimaS6.D02G057888;PimaS6.D08G021940
GO:0009311	oligosaccharide metabolic process	413	19	22.36	0.0661	Gobar.A01G067166;Gobar.A05G004214;Gobar.D03G080764;Gobar.D07G061626;Gobar.D08G024293;Gobar.D10G021243;PimaS6.1ZG087811;PimaS6.1ZG087816;PimaS6.1ZG087888;PimaS6.A01G063693;PimaS6.A05G004238;PimaS6.A07G065452;PimaS6.A09G040425;PimaS6.A10G044593;PimaS6.D03G080237;PimaS6.D05G006240;PimaS6.D07G060285;PimaS6.D10G031282;PimaS6.D10G031784
GO:0009116	nucleoside metabolic process	252	25	13.64	0.06662	Gobar.A02G082559;Gobar.A04G086310;Gobar.A04G086314;Gobar.A05G001377;Gobar.A05G002382;Gobar.A07G068244;Gobar.A07G069841;Gobar.A07G070263;Gobar.A10G039206;Gobar.A12G032471;Gobar.D05G005692;Gobar.D05G007090;Gobar.D11G011708;Gobar.D11G013236;PimaS6.A02G082013;PimaS6.A04G084219;PimaS6.A05G001398;PimaS6.A05G002409;PimaS6.A07G064737;PimaS6.A07G066319;PimaS6.A10G045079;PimaS6.A12G028418;PimaS6.D05G005660…
GO:0006102	isocitrate metabolic process	41	5	2.22	0.0691	Gobar.A11G017532;Gobar.D11G013061;PimaS6.A10G045130;PimaS6.A11G017327;PimaS6.D11G012991
GO:0009691	cytokinin biosynthetic process	138	12	7.47	0.07173	Gobar.A04G085459;Gobar.D01G050753;Gobar.D01G051315;Gobar.D02G056040;PimaS6.1ZG086652;PimaS6.1ZG087726;PimaS6.A04G084939;PimaS6.A08G034689;PimaS6.D01G050263;PimaS6.D01G050822;PimaS6.D02G055560;PimaS6.D11G012070
GO:0044209	AMP salvage	30	4	1.62	0.07667	Gobar.A05G001377;Gobar.D05G005692;PimaS6.A05G001398;PimaS6.D05G005660
GO:0006753	nucleoside phosphate metabolic process	1765	144	95.55	0.08048	Gobar.A01G066295;Gobar.A01G066743;Gobar.A01G066885;Gobar.A01G067904;Gobar.A02G083513;Gobar.A03G074305;Gobar.A03G074644;Gobar.A04G085287;Gobar.A04G086170;Gobar.A04G086310;Gobar.A04G086314;Gobar.A05G000325;Gobar.A05G000958;Gobar.A05G001377;Gobar.A05G002206;Gobar.A05G004121;Gobar.A05G004830;Gobar.A06G072780;Gobar.A07G068288;Gobar.A07G069030;Gobar.A08G035571;Gobar.A08G035688;Gobar.A08G035986;Gobar.A0…
GO:0042430	indole-containing compound metabolic process	168	13	9.09	0.08179	Gobar.A01G065288;Gobar.A08G034488;Gobar.D01G049495;Gobar.D06G064350;Gobar.D10G019196;Gobar.D13G048154;PimaS6.A01G061774;PimaS6.A08G034048;PimaS6.D01G049016;PimaS6.D06G069821;PimaS6.D10G029297;PimaS6.D11G013279;PimaS6.D13G047658
GO:0006914	autophagy	343	17	18.57	0.08542	Gobar.A02G082729;Gobar.A05G001945;Gobar.A05G004670;Gobar.A05G004671;Gobar.A06G073999;Gobar.A10G036668;Gobar.A12G031859;Gobar.D05G007042;PimaS6.A02G082181;PimaS6.A05G001984;PimaS6.A05G004688;PimaS6.A05G004689;PimaS6.A06G073456;PimaS6.A10G042634;PimaS6.A12G027806;PimaS6.D05G006998;PimaS6.D09G037127
GO:0006139	nucleobase-containing compound metabolic process	20588	967	1114.51	0.08789	Gobar.A01G065482;Gobar.A01G065637;Gobar.A01G065658;Gobar.A01G065659;Gobar.A01G065670;Gobar.A01G065753;Gobar.A01G066295;Gobar.A01G066334;Gobar.A01G066436;Gobar.A01G066484;Gobar.A01G066631;Gobar.A01G066743;Gobar.A01G066885;Gobar.A01G067025;Gobar.A01G067028;Gobar.A01G067369;Gobar.A01G067502;Gobar.A01G067796;Gobar.A01G067852;Gobar.A01G067904;Gobar.A01G067956;Gobar.A02G082206;Gobar.A02G082559;Gobar.A0…
GO:1900060	negative regulation of ceramide biosynthetic process	20	3	1.08	0.0909	Gobar.D12G027846;PimaS6.A12G027242;PimaS6.D12G023801
GO:0033396	beta-alanine biosynthetic process via 3-ureidopropionate	20	3	1.08	0.0909	Gobar.D06G063912;Gobar.D10G021227;PimaS6.D04G077231
GO:0006165	nucleoside diphosphate phosphorylation	407	16	22.03	0.09299	Gobar.A01G066295;Gobar.A01G067904;Gobar.A08G035688;Gobar.A12G031078;Gobar.D02G058707;Gobar.D03G081987;Gobar.D09G042335;PimaS6.1ZG087031;PimaS6.1ZG087204;PimaS6.A01G062833;PimaS6.A01G064396;PimaS6.A09G040448;PimaS6.A12G027029;PimaS6.D02G058233;PimaS6.D03G081429;PimaS6.D09G038548
GO:0043968	histone H2A acetylation	10	2	0.54	0.09876	Gobar.A08G034853;PimaS6.A08G034402
GO:0043985	histone H4-R3 methylation	10	2	0.54	0.09876	Gobar.D12G029758;PimaS6.D12G025707
GO:0031120	snRNA pseudouridine synthesis	10	2	0.54	0.09876	Gobar.D10G019589;PimaS6.D10G029673
GO:1990569	UDP-N-acetylglucosamine transmembrane transport	10	2	0.54	0.09876	Gobar.D07G059428;PimaS6.D07G058946
GO:0046104	thymidine metabolic process	10	2	0.54	0.09876	Gobar.D11G011708;PimaS6.D11G011655
GO:0015789	UDP-N-acetylgalactosamine transmembrane transport	10	2	0.54	0.09876	Gobar.D07G059428;PimaS6.D07G058946
GO:0010219	regulation of vernalization response	10	2	0.54	0.09876	PimaS6.A02G083209;PimaS6.D03G079475
GO:2000060	positive regulation of ubiquitin-dependent protein catabolic process	107	3	5.79	0.0989	Gobar.A02G083390;Gobar.D11G009999;PimaS6.A02G082841
GO:0010608	posttranscriptional regulation of gene expression	1026	32	55.54	0.09962	Gobar.A02G083507;Gobar.A04G084457;Gobar.A04G085248;Gobar.A05G001583;Gobar.A05G004990;Gobar.A08G035815;Gobar.A09G044948;Gobar.A09G045873;Gobar.D01G049961;Gobar.D04G078260;Gobar.D05G006670;Gobar.D05G007640;Gobar.D09G040828;Gobar.D09G041150;Gobar.D11G010281;Gobar.D11G012636;PimaS6.A02G082948;PimaS6.A02G083360;PimaS6.A03G075869;PimaS6.A04G083898;PimaS6.A04G084727;PimaS6.A05G004986;PimaS6.A09G041236;P…
GO:0006152	purine nucleoside catabolic process	33	4	1.79	0.10103	Gobar.A07G069841;Gobar.A07G070263;Gobar.D11G013236;PimaS6.A07G066319
GO:0019685	photosynthesis, dark reaction	66	14	3.57	0.10514	Gobar.A01G066907;Gobar.A02G083093;Gobar.A03G075683;Gobar.A07G068485;Gobar.A08G034811;Gobar.A13G054084;Gobar.A13G054652;Gobar.D01G051642;Gobar.D01G052028;Gobar.D02G058780;Gobar.D04G078357;Gobar.D07G059364;Gobar.D07G061459;Gobar.D12G029174
GO:0000459	exonucleolytic trimming involved in rRNA processing	53	2	2.87	0.10537	Gobar.D11G012636;PimaS6.A02G083360
GO:0045736	negative regulation of cyclin-dependent protein serine/threonine kinase activity	47	5	2.54	0.10913	Gobar.A01G065270;Gobar.D11G012210;PimaS6.A01G061757;PimaS6.A10G043634;PimaS6.D11G012152
GO:0006166	purine ribonucleoside salvage	34	4	1.84	0.10985	Gobar.A05G001377;Gobar.D05G005692;PimaS6.A05G001398;PimaS6.D05G005660
GO:0090156	cellular sphingolipid homeostasis	22	3	1.19	0.11354	Gobar.D12G027846;PimaS6.A12G027242;PimaS6.D12G023801
GO:0006413	translational initiation	860	54	46.56	0.11532	Gobar.A01G066022;Gobar.A01G066260;Gobar.A03G075324;Gobar.A05G004076;Gobar.A07G068609;Gobar.A09G043759;Gobar.A11G016375;Gobar.A11G018363;Gobar.D01G050323;Gobar.D01G051216;Gobar.D01G051217;Gobar.D01G052121;Gobar.D03G079952;Gobar.D05G009748;Gobar.D05G009749;Gobar.D05G009759;Gobar.D05G009760;Gobar.D06G063548;Gobar.D06G064340;Gobar.D07G061349;Gobar.D07G062034;Gobar.D07G062072;Gobar.D09G040828;Gobar.D1…
GO:0048442	sepal development	11	2	0.6	0.11652	PimaS6.A02G083209;PimaS6.D03G079475
GO:0042744	hydrogen peroxide catabolic process	458	31	24.79	0.12062	Gobar.A04G085006;Gobar.A08G033697;Gobar.A08G033698;Gobar.A08G033702;Gobar.A10G038477;Gobar.A10G038914;Gobar.A12G029882;Gobar.D07G061221;Gobar.D07G061222;Gobar.D10G020573;Gobar.D10G020574;Gobar.D10G021686;Gobar.D12G026401;Gobar.D12G028382;PimaS6.1ZG087976;PimaS6.1ZG088191;PimaS6.A01G063492;PimaS6.A04G084460;PimaS6.A08G033271;PimaS6.A08G033272;PimaS6.A08G033273;PimaS6.D01G050943;PimaS6.D01G050955;P…
GO:0000447	endonucleolytic cleavage in ITS1 to separate SSU-rRNA from 5.8S rRNA and LSU-rRNA from tricistronic rRNA transcript (SSU-rRNA, 5.8S rRNA, LSU-rRNA)	23	3	1.25	0.12558	Gobar.A13G055081;PimaS6.A13G054593;PimaS6.D13G048144
GO:0009635	response to herbicide	50	5	2.71	0.13257	Gobar.A09G044696;Gobar.D02G056696;Gobar.D03G081751;PimaS6.A09G040535;PimaS6.D03G081218
GO:0009157	deoxyribonucleoside monophosphate biosynthetic process	28	4	1.52	0.13494	Gobar.A05G002206;Gobar.D11G011708;PimaS6.A05G002234;PimaS6.D11G011655
GO:0006844	acyl carnitine transport	12	2	0.65	0.13499	Gobar.A09G044193;PimaS6.A09G040462
GO:0019499	cyanide metabolic process	12	2	0.65	0.13499	Gobar.A11G015637;PimaS6.A11G015450
GO:0006313	transposition, DNA-mediated	12	2	0.65	0.13499	Gobar.A12G031203;PimaS6.D03G079941
GO:0000012	single strand break repair	12	2	0.65	0.13499	Gobar.D03G080340;Gobar.D03G080342
GO:0015840	urea transport	12	2	0.65	0.13499	Gobar.A07G068714;PimaS6.A07G065203
GO:0006106	fumarate metabolic process	12	2	0.65	0.13499	Gobar.D08G024382;PimaS6.D08G020329
GO:0071497	cellular response to freezing	12	2	0.65	0.13499	Gobar.A05G004232;PimaS6.A05G004257
GO:0010191	mucilage metabolic process	62	4	3.36	0.13502	Gobar.A10G038169;Gobar.A10G039161;Gobar.D10G020934;PimaS6.A10G045034
GO:0005991	trehalose metabolic process	130	7	7.04	0.13505	Gobar.A05G004214;Gobar.D03G080764;PimaS6.A05G004238;PimaS6.A07G065452;PimaS6.A09G040425;PimaS6.D03G080237;PimaS6.D05G006240
GO:0043087	regulation of GTPase activity	228	5	12.34	0.13538	Gobar.A13G055499;Gobar.D13G047595;PimaS6.A13G054996;PimaS6.D13G047103;PimaS6.D13G048886
GO:0000387	spliceosomal snRNP assembly	94	8	5.09	0.13686	Gobar.A01G067852;Gobar.D01G052272;Gobar.D08G025434;Gobar.D08G025435;PimaS6.1ZG086232;PimaS6.A01G064344;PimaS6.D01G051776;PimaS6.D08G021386
GO:0006487	protein N-linked glycosylation	186	11	10.07	0.13691	Gobar.A04G086052;Gobar.A06G071901;Gobar.A07G068657;Gobar.D06G062890;Gobar.D07G061038;Gobar.D13G048898;PimaS6.A01G063693;PimaS6.A07G065150;PimaS6.A10G042917;PimaS6.D07G060517;PimaS6.D13G048405
GO:0009072	aromatic amino acid family metabolic process	345	18	18.68	0.1382	Gobar.A01G065288;Gobar.A08G034488;Gobar.A10G038597;Gobar.A10G039282;Gobar.D01G049495;Gobar.D02G055896;Gobar.D06G064350;Gobar.D12G027692;Gobar.D13G048154;PimaS6.A01G061774;PimaS6.A08G034048;PimaS6.A10G044482;PimaS6.A10G045159;PimaS6.D01G049016;PimaS6.D02G055405;PimaS6.D06G069821;PimaS6.D12G023634;PimaS6.D13G047658
GO:0032784	regulation of DNA-templated transcription, elongation	219	14	11.86	0.13925	Gobar.A04G085965;Gobar.A10G039033;Gobar.A10G039034;Gobar.D05G007830;Gobar.D10G021592;Gobar.D13G046939;PimaS6.1ZG086975;PimaS6.A03G074170;PimaS6.A04G085435;PimaS6.A13G052905;PimaS6.D05G007799;PimaS6.D05G007801;PimaS6.D10G031624;PimaS6.D13G046468
GO:0050801	ion homeostasis	861	22	46.61	0.14021	Gobar.A01G065870;Gobar.A02G082947;Gobar.A03G074744;Gobar.A08G033293;Gobar.A10G037994;Gobar.A11G014580;Gobar.D01G050557;Gobar.D02G056866;Gobar.D02G057548;Gobar.D03G081244;Gobar.D04G079312;Gobar.D05G005155;Gobar.D11G013583;Gobar.D12G026809;Gobar.ML706613_1G086886;PimaS6.A02G082398;PimaS6.A03G075061;PimaS6.A10G043837;PimaS6.A11G014391;PimaS6.D01G050061;PimaS6.D02G057091;PimaS6.D10G031199
GO:0042759	long-chain fatty acid biosynthetic process	25	3	1.35	0.15092	Gobar.A05G002056;Gobar.D05G007148;PimaS6.A05G002091
GO:0043289	apocarotenoid biosynthetic process	45	3	2.44	0.15378	Gobar.D12G027215;PimaS6.A12G026617;PimaS6.D12G023160
GO:1902645	tertiary alcohol biosynthetic process	45	3	2.44	0.15378	Gobar.D12G027215;PimaS6.A12G026617;PimaS6.D12G023160
GO:0048462	carpel formation	13	2	0.7	0.15406	Gobar.D11G012232;PimaS6.D11G012175
GO:0019408	dolichol biosynthetic process	13	2	0.7	0.15406	Gobar.D12G026521;PimaS6.D12G022470
GO:0080117	secondary growth	13	2	0.7	0.15406	Gobar.D12G027992;PimaS6.D12G023950
GO:0098755	maintenance of seed dormancy by absisic acid	13	2	0.7	0.15406	Gobar.D07G062142;PimaS6.D07G061635
GO:0051938	L-glutamate import	13	2	0.7	0.15406	PimaS6.A01G063422;PimaS6.A12G026339
GO:0034309	primary alcohol biosynthetic process	58	4	3.14	0.15408	Gobar.A08G033509;Gobar.D13G046693;PimaS6.A08G033077;PimaS6.D13G046222
GO:0030833	regulation of actin filament polymerization	181	10	9.8	0.15411	Gobar.A05G000301;Gobar.A06G073670;Gobar.A08G036410;Gobar.A10G038549;Gobar.A10G038550;Gobar.A11G017709;PimaS6.A06G073134;PimaS6.A10G044436;PimaS6.A10G044437;PimaS6.A11G017500
GO:0032781	positive regulation of ATP-dependent activity	82	7	4.44	0.15559	Gobar.A02G082623;Gobar.A06G072028;Gobar.D01G051488;PimaS6.A01G062478;PimaS6.A02G082078;PimaS6.A06G071522;PimaS6.D01G051011
GO:0006535	cysteine biosynthetic process from serine	53	5	2.87	0.15804	Gobar.A11G015637;Gobar.A13G055046;PimaS6.A11G015450;PimaS6.A11G017659;PimaS6.A13G054556
GO:0070370	cellular heat acclimation	39	4	2.11	0.15863	Gobar.A10G038679;Gobar.D10G021423;Gobar.D11G012540;PimaS6.D11G012486
GO:0015936	coenzyme A metabolic process	78	7	4.22	0.1618	Gobar.A01G066743;Gobar.D02G058478;Gobar.D07G062125;Gobar.D12G026462;PimaS6.A01G063266;PimaS6.D02G058002;PimaS6.D12G022412
GO:0042545	cell wall modification	552	34	29.88	0.16535	Gobar.A01G066842;Gobar.A01G067809;Gobar.A01G067810;Gobar.A06G071332;Gobar.A07G069654;Gobar.A10G039226;Gobar.A11G015610;Gobar.A12G031487;Gobar.A12G032300;Gobar.A12G032301;Gobar.A12G032563;Gobar.A13G055091;Gobar.A13G055092;Gobar.D01G051034;Gobar.D01G052229;Gobar.D01G052230;Gobar.D02G056298;Gobar.D09G040646;Gobar.D09G042897;Gobar.D10G022006;Gobar.D11G010929;Gobar.D12G028862;Gobar.D12G029138;Gobar.D1…
GO:0022904	respiratory electron transport chain	430	102	23.28	0.16833	Gobar.A01G066617;Gobar.A02G082024;Gobar.A02G083659;Gobar.A03G075686;Gobar.A04G084920;Gobar.A04G085637;Gobar.A05G001009;Gobar.A05G001040;Gobar.A05G001566;Gobar.A05G003651;Gobar.A05G004878;Gobar.A05G004904;Gobar.A07G069840;Gobar.A07G070965;Gobar.A08G033527;Gobar.A08G033534;Gobar.A08G033745;Gobar.A08G034191;Gobar.A08G034324;Gobar.A08G034573;Gobar.A09G044341;Gobar.A10G038027;Gobar.A11G016426;Gobar.A1…
GO:0019432	triglyceride biosynthetic process	84	7	4.55	0.16961	Gobar.A13G053130;Gobar.D02G059043;Gobar.ML706175_1G086521;PimaS6.1ZG086133;PimaS6.1ZG086443;PimaS6.1ZG086542;PimaS6.A13G052608
GO:0061157	mRNA destabilization	199	16	10.77	0.17337	Gobar.A02G083507;Gobar.A04G084457;Gobar.A04G085248;Gobar.A05G001583;Gobar.A09G044948;Gobar.D04G078260;Gobar.D05G006670;Gobar.D11G012636;PimaS6.A02G082948;PimaS6.A02G083360;PimaS6.A03G075869;PimaS6.A04G083898;PimaS6.A04G084727;PimaS6.A09G041236;PimaS6.D02G058290;PimaS6.D04G077736
GO:0046128	purine ribonucleoside metabolic process	82	8	4.44	0.17347	Gobar.A02G082559;Gobar.A05G001377;Gobar.D05G005692;Gobar.D05G007090;PimaS6.A02G082013;PimaS6.A05G001398;PimaS6.D05G005660;PimaS6.D05G007046
GO:0000469	cleavage involved in rRNA processing	102	7	5.52	0.17358	Gobar.A09G045485;Gobar.A13G055081;Gobar.D11G012636;PimaS6.A02G083360;PimaS6.A09G041797;PimaS6.A13G054593;PimaS6.D13G048144
GO:0006097	glyoxylate cycle	14	2	0.76	0.1736	Gobar.D13G047352;PimaS6.D13G046858
GO:2000123	positive regulation of stomatal complex development	14	2	0.76	0.1736	Gobar.D07G061715;PimaS6.D07G061211
GO:0050482	arachidonic acid secretion	14	2	0.76	0.1736	Gobar.A05G000020;PimaS6.A05G000020
GO:0048209	regulation of vesicle targeting, to, from or within Golgi	14	2	0.76	0.1736	Gobar.A07G070059;PimaS6.A07G066538
GO:0060178	regulation of exocyst localization	14	2	0.76	0.1736	Gobar.A10G039161;PimaS6.A10G045034
GO:0007229	integrin-mediated signaling pathway	14	2	0.76	0.1736	PimaS6.A13G053122;PimaS6.D02G055402
GO:1904668	positive regulation of ubiquitin protein ligase activity	55	5	2.98	0.17604	Gobar.A11G014696;Gobar.D04G078668;Gobar.D11G009999;PimaS6.A11G014512;PimaS6.D04G078147
GO:0034314	Arp2/3 complex-mediated actin nucleation	70	6	3.79	0.17775	Gobar.A06G073670;Gobar.A10G038549;Gobar.A10G038550;PimaS6.A06G073134;PimaS6.A10G044436;PimaS6.A10G044437
GO:0032957	inositol trisphosphate metabolic process	41	4	2.22	0.18004	Gobar.A05G002453;Gobar.D05G007521;Gobar.D05G008103;PimaS6.D05G008070
GO:0042176	regulation of protein catabolic process	272	7	14.72	0.18089	Gobar.A01G067384;Gobar.A02G083390;Gobar.A12G030235;Gobar.D11G009999;PimaS6.A01G063899;PimaS6.A02G082841;PimaS6.A12G026173
GO:0009627	systemic acquired resistance	272	20	14.72	0.18364	Gobar.A01G066987;Gobar.A05G001598;Gobar.A09G044131;Gobar.A10G037051;Gobar.A10G039627;Gobar.A12G030735;Gobar.A12G030736;Gobar.D10G022411;Gobar.D10G022417;Gobar.D13G046777;PimaS6.A01G063517;PimaS6.A09G040400;PimaS6.A10G043004;PimaS6.A10G045486;PimaS6.A10G045490;PimaS6.A12G026670;PimaS6.A12G026671;PimaS6.D10G032420;PimaS6.D12G023227;PimaS6.D13G046311
GO:0051225	spindle assembly	202	14	10.94	0.1847	Gobar.A05G000316;Gobar.A05G000319;Gobar.D03G080909;Gobar.D04G078148;Gobar.D07G061565;Gobar.D10G021315;Gobar.D12G029701;PimaS6.1ZG088336;PimaS6.A05G000314;PimaS6.A11G016034;PimaS6.D03G080384;PimaS6.D04G077615;PimaS6.D07G060001;PimaS6.D07G061067
GO:0016192	vesicle-mediated transport	2622	137	141.94	0.18751	Gobar.A01G067316;Gobar.A02G082158;Gobar.A02G083496;Gobar.A03G075581;Gobar.A03G075732;Gobar.A03G076670;Gobar.A04G085974;Gobar.A05G000059;Gobar.A05G000133;Gobar.A05G003608;Gobar.A05G004285;Gobar.A06G073146;Gobar.A07G069650;Gobar.A07G070059;Gobar.A08G033922;Gobar.A10G039161;Gobar.A10G039357;Gobar.A10G039791;Gobar.A11G016200;Gobar.A12G030946;Gobar.A13G053048;Gobar.A13G054163;Gobar.A13G055330;Gobar.A1…
GO:0009862	systemic acquired resistance, salicylic acid mediated signaling pathway	42	4	2.27	0.19108	Gobar.A09G044131;Gobar.A10G037051;PimaS6.A09G040400;PimaS6.A10G043004
GO:0051569	regulation of histone H3-K4 methylation	15	2	0.81	0.1935	Gobar.D02G058361;PimaS6.D02G057888
GO:0048832	specification of plant organ number	15	2	0.81	0.1935	PimaS6.A02G083209;PimaS6.D03G079475
GO:0045944	positive regulation of transcription by RNA polymerase II	948	54	51.32	0.19363	Gobar.A01G067796;Gobar.A02G083100;Gobar.A03G075085;Gobar.A03G075086;Gobar.A03G075087;Gobar.A03G075091;Gobar.A03G075093;Gobar.A03G075376;Gobar.A05G004565;Gobar.A07G069928;Gobar.A10G038666;Gobar.A11G018996;Gobar.D02G057338;Gobar.D03G080964;Gobar.D04G078316;Gobar.D07G060864;Gobar.D07G060947;Gobar.D08G025597;Gobar.D09G040429;Gobar.D09G041732;Gobar.D10G021592;Gobar.D13G048239;PimaS6.1ZG087465;PimaS6.A…
GO:0009559	embryo sac central cell differentiation	64	3	3.46	0.19963	Gobar.D09G041633;Gobar.D10G019589;PimaS6.D10G029673
GO:0045899	positive regulation of RNA polymerase II transcription preinitiation complex assembly	43	4	2.33	0.20233	PimaS6.A11G018292;PimaS6.A13G053685;PimaS6.D11G013832;PimaS6.D13G047210
GO:0009942	longitudinal axis specification	16	2	0.87	0.21366	Gobar.D03G081143;PimaS6.D03G080606
GO:0009177	pyrimidine deoxyribonucleoside monophosphate biosynthetic process	16	2	0.87	0.21366	Gobar.A05G002206;PimaS6.A05G002234
GO:0032447	protein urmylation	16	2	0.87	0.21366	Gobar.D11G010885;PimaS6.D11G010861
GO:0009234	menaquinone biosynthetic process	16	2	0.87	0.21366	Gobar.D01G050283;PimaS6.D01G049791
GO:0010600	regulation of auxin biosynthetic process	16	2	0.87	0.21366	Gobar.D06G064579;PimaS6.D06G070036
GO:0048759	xylem vessel member cell differentiation	16	2	0.87	0.21366	Gobar.A10G039161;PimaS6.A10G045034
GO:0051645	Golgi localization	16	2	0.87	0.21366	Gobar.D11G012728;PimaS6.D11G012674
GO:0031408	oxylipin biosynthetic process	90	7	4.87	0.21472	Gobar.A04G085023;Gobar.A05G002285;Gobar.A13G054156;Gobar.D08G023816;Gobar.D13G048621;Gobar.D13G048622;PimaS6.D13G048137
GO:2000031	regulation of salicylic acid mediated signaling pathway	90	7	4.87	0.21472	Gobar.A09G044131;Gobar.A10G037051;Gobar.D03G081080;PimaS6.A02G083209;PimaS6.A09G040400;PimaS6.A10G043004;PimaS6.D03G079475
GO:0006511	ubiquitin-dependent protein catabolic process	1838	75	99.5	0.21921	Gobar.A02G082674;Gobar.A02G083390;Gobar.A02G084281;Gobar.A03G074737;Gobar.A04G085194;Gobar.A05G000598;Gobar.A05G002153;Gobar.A05G004774;Gobar.A08G033753;Gobar.A10G036786;Gobar.A11G014732;Gobar.A11G016658;Gobar.A11G018972;Gobar.D01G050063;Gobar.D03G079628;Gobar.D03G081252;Gobar.D03G081978;Gobar.D04G078096;Gobar.D05G006534;Gobar.D05G006674;Gobar.D05G007640;Gobar.D06G062198;Gobar.D06G063203;Gobar.D0…
GO:0006741	NADP biosynthetic process	30	3	1.62	0.22001	Gobar.A05G004121;Gobar.A11G017142;Gobar.A13G053976
GO:0051923	sulfation	75	6	4.06	0.22001	Gobar.A01G067939;Gobar.A06G073570;Gobar.D01G052359;PimaS6.A01G064435;PimaS6.A06G073030;PimaS6.D01G051870
GO:0045324	late endosome to vacuole transport	142	8	7.69	0.22552	Gobar.A07G069650;Gobar.A13G053048;Gobar.A13G055330;Gobar.D02G058017;PimaS6.A07G066142;PimaS6.A13G052530;PimaS6.A13G054837;PimaS6.D02G057542
GO:0007023	post-chaperonin tubulin folding pathway	17	2	0.92	0.23401	Gobar.A11G017446;PimaS6.A11G017243
GO:0002943	tRNA dihydrouridine synthesis	17	2	0.92	0.23401	Gobar.A02G083996;Gobar.A02G084088
GO:0080182	histone H3-K4 trimethylation	17	2	0.92	0.23401	Gobar.D02G058361;PimaS6.D02G057888
GO:0042255	ribosome assembly	358	19	19.38	0.23412	Gobar.A03G074623;Gobar.A10G037120;Gobar.A10G038670;Gobar.A11G018019;Gobar.D01G050997;Gobar.D01G051266;Gobar.D08G022900;Gobar.D10G021991;PimaS6.A03G074058;PimaS6.A07G066851;PimaS6.A08G035496;PimaS6.A09G040722;PimaS6.A10G043065;PimaS6.A10G044554;PimaS6.A11G017786;PimaS6.D01G050515;PimaS6.D08G018872;PimaS6.D08G019803;PimaS6.D11G013308
GO:0006464	cellular protein modification process	16249	778	879.63	0.23526	Gobar.A01G065270;Gobar.A01G065432;Gobar.A01G065606;Gobar.A01G065608;Gobar.A01G065637;Gobar.A01G065966;Gobar.A01G067102;Gobar.A01G067843;Gobar.A01G067917;Gobar.A01G068038;Gobar.A01G068121;Gobar.A02G082504;Gobar.A02G082946;Gobar.A02G083073;Gobar.A02G083346;Gobar.A02G083626;Gobar.A02G084235;Gobar.A03G074436;Gobar.A03G074693;Gobar.A03G074737;Gobar.A03G075072;Gobar.A03G075304;Gobar.A03G075385;Gobar.A0…
GO:0031125	rRNA 3'-end processing	72	5	3.9	0.2429	Gobar.A13G055081;Gobar.D11G012636;PimaS6.A02G083360;PimaS6.A13G054593;PimaS6.D13G048144
GO:0046451	diaminopimelate metabolic process	56	2	3.03	0.24299	Gobar.A07G071160;PimaS6.A07G067661
GO:0048438	floral whorl development	436	9	23.6	0.24359	Gobar.D05G009556;Gobar.D05G009569;Gobar.D11G012232;PimaS6.1ZG087465;PimaS6.A02G083209;PimaS6.D03G079475;PimaS6.D05G009480;PimaS6.D05G009495;PimaS6.D11G012175
GO:0043928	exonucleolytic catabolism of deadenylated mRNA	78	6	4.22	0.24683	Gobar.A02G083507;Gobar.D11G012636;PimaS6.A02G082948;PimaS6.A02G083360;PimaS6.A03G075869;PimaS6.D02G058290
GO:0010030	positive regulation of seed germination	47	4	2.54	0.24907	Gobar.D02G055896;Gobar.D12G029758;PimaS6.D02G055405;PimaS6.D12G025707
GO:0046512	sphingosine biosynthetic process	47	4	2.54	0.24907	Gobar.A05G002056;Gobar.D04G079004;Gobar.D05G007148;PimaS6.A05G002091
GO:0006470	protein dephosphorylation	1445	72	78.22	0.25176	Gobar.A03G075072;Gobar.A03G076414;Gobar.A04G084493;Gobar.A04G085875;Gobar.A05G003248;Gobar.A07G068425;Gobar.A10G038764;Gobar.A12G031358;Gobar.A12G031359;Gobar.D02G056368;Gobar.D02G057326;Gobar.D05G005412;Gobar.D05G008065;Gobar.D05G009420;Gobar.D05G009423;Gobar.D06G064641;Gobar.D08G025639;Gobar.D09G042449;Gobar.D09G042450;Gobar.D10G021516;Gobar.D11G011311;Gobar.D12G027914;Gobar.D12G027915;Gobar.D1…
GO:0000028	ribosomal small subunit assembly	177	12	9.58	0.25228	Gobar.A10G037120;Gobar.A11G018019;Gobar.D01G050997;Gobar.D01G051266;Gobar.D08G022900;PimaS6.A07G066851;PimaS6.A08G035496;PimaS6.A10G043065;PimaS6.A11G017786;PimaS6.D01G050515;PimaS6.D08G018872;PimaS6.D11G013308
GO:0006730	one-carbon metabolic process	207	19	11.21	0.25428	Gobar.A02G082730;Gobar.A02G083427;Gobar.A03G076616;Gobar.A07G070668;Gobar.A11G018981;Gobar.A13G053599;Gobar.D02G056622;Gobar.D02G056937;Gobar.D02G057353;Gobar.D04G078447;Gobar.D04G079150;PimaS6.1ZG086831;PimaS6.1ZG086966;PimaS6.A02G082182;PimaS6.A03G076062;PimaS6.D02G056129;PimaS6.D02G056876;PimaS6.D04G077926;PimaS6.D04G078643
GO:0071569	protein ufmylation	29	3	1.57	0.25443	Gobar.D04G078316;Gobar.D06G062509;PimaS6.D06G068004
GO:0043137	DNA replication, removal of RNA primer	18	2	0.97	0.25446	Gobar.D10G021616;PimaS6.D10G031647
GO:0006949	syncytium formation	18	2	0.97	0.25446	Gobar.D12G026464;PimaS6.D12G022414
GO:0045739	positive regulation of DNA repair	18	2	0.97	0.25446	Gobar.D02G056507;PimaS6.D02G056024
GO:0006376	mRNA splice site selection	33	3	1.79	0.26404	Gobar.A02G083890;PimaS6.A02G083335;PimaS6.D03G080767
GO:0032509	endosome transport via multivesicular body sorting pathway	161	9	8.72	0.26512	Gobar.A07G069650;Gobar.A13G055330;Gobar.D06G063179;Gobar.D13G048907;PimaS6.A07G066142;PimaS6.A07G066583;PimaS6.A13G052490;PimaS6.A13G054837;PimaS6.D13G048415
GO:0098869	cellular oxidant detoxification	706	41	38.22	0.26874	Gobar.A04G085006;Gobar.A08G033697;Gobar.A08G033698;Gobar.A08G033702;Gobar.A10G038477;Gobar.A10G038914;Gobar.D04G077580;Gobar.D05G005328;Gobar.D07G061221;Gobar.D07G061222;Gobar.D10G020573;Gobar.D10G020574;Gobar.D10G021686;Gobar.D12G027340;Gobar.D12G028382;Gobar.D12G028710;Gobar.D13G047597;Gobar.ML707372_1G086825;PimaS6.1ZG086835;PimaS6.1ZG086973;PimaS6.1ZG087622;PimaS6.1ZG087976;PimaS6.1ZG088191;P…
GO:0008295	spermidine biosynthetic process	49	4	2.65	0.27324	Gobar.A02G082559;Gobar.D04G079174;PimaS6.A02G082013;PimaS6.D04G078668
GO:0040008	regulation of growth	769	15	41.63	0.27334	Gobar.A07G070451;Gobar.D02G058361;Gobar.D05G006671;Gobar.D08G025254;Gobar.D11G010262;Gobar.D11G012063;PimaS6.A07G066950;PimaS6.A10G043837;PimaS6.D02G057888;PimaS6.D04G076911;PimaS6.D05G006627;PimaS6.D05G007749;PimaS6.D08G021194;PimaS6.D11G010235;PimaS6.D13G047030
GO:0006450	regulation of translational fidelity	105	7	5.68	0.27456	Gobar.A03G075139;Gobar.A06G073702;Gobar.D02G056844;Gobar.D02G057080;Gobar.D06G064029;Gobar.D09G040828;Gobar.D09G041906
GO:0042148	strand invasion	19	2	1.03	0.27495	Gobar.D02G056323;PimaS6.D02G055848
GO:0090735	DNA repair complex assembly	19	2	1.03	0.27495	Gobar.D02G056323;PimaS6.D02G055848
GO:0046514	ceramide catabolic process	34	3	1.84	0.27897	Gobar.A05G002056;Gobar.D05G007148;PimaS6.A05G002091
GO:0006670	sphingosine metabolic process	53	5	2.87	0.28383	Gobar.A05G002056;Gobar.D04G079004;Gobar.D05G007148;PimaS6.A05G002091;PimaS6.D04G078480
GO:0030638	polyketide metabolic process	23	2	1.25	0.2839	Gobar.A02G083408;PimaS6.A05G002772
GO:0009085	lysine biosynthetic process	57	2	3.09	0.28399	Gobar.A07G071160;PimaS6.A07G067661
GO:0051130	positive regulation of cellular component organization	344	14	18.62	0.28416	Gobar.A03G076670;Gobar.A06G073670;Gobar.A08G034808;Gobar.A10G038549;Gobar.A10G038550;Gobar.D11G010281;PimaS6.A06G073134;PimaS6.A10G044436;PimaS6.A10G044437;PimaS6.A11G018292;PimaS6.A13G053685;PimaS6.D11G010256;PimaS6.D11G013832;PimaS6.D13G047210
GO:0006011	UDP-glucose metabolic process	50	4	2.71	0.28548	Gobar.A11G016604;Gobar.D02G056523;Gobar.D03G081082;PimaS6.A11G016417
GO:0043248	proteasome assembly	83	6	4.49	0.29336	Gobar.D02G058871;Gobar.D02G058982;Gobar.D03G081978;PimaS6.D02G058402;PimaS6.D02G058513;PimaS6.D03G081419
GO:0009088	threonine biosynthetic process	35	3	1.89	0.29396	Gobar.A07G071160;Gobar.D03G081420;PimaS6.A07G067661
GO:0009765	photosynthesis, light harvesting	163	11	8.82	0.29507	Gobar.A04G086002;Gobar.A10G037342;Gobar.D01G050867;Gobar.D04G078728;Gobar.D06G064190;Gobar.D06G065047;PimaS6.A04G085480;PimaS6.A10G043275;PimaS6.D04G078207;PimaS6.D06G069669;PimaS6.D06G070495
GO:0046656	folic acid biosynthetic process	20	2	1.08	0.29539	Gobar.D05G009314;PimaS6.D05G009250
GO:0070814	hydrogen sulfide biosynthetic process	20	2	1.08	0.29539	Gobar.A11G018580;Gobar.D11G013948
GO:0034227	tRNA thio-modification	20	2	1.08	0.29539	Gobar.D11G010885;PimaS6.D11G010861
GO:0071260	cellular response to mechanical stimulus	20	2	1.08	0.29539	PimaS6.A13G053975;PimaS6.A13G054170
GO:0006471	protein ADP-ribosylation	20	2	1.08	0.29539	Gobar.D11G011255;PimaS6.D11G011218
GO:1901703	protein localization involved in auxin polar transport	20	2	1.08	0.29539	Gobar.A10G039161;PimaS6.A10G045034
GO:0006107	oxaloacetate metabolic process	20	2	1.08	0.29539	Gobar.D02G056372;Gobar.D10G021195
GO:0002239	response to oomycetes	258	7	13.97	0.29605	Gobar.A05G000175;Gobar.A06G073430;Gobar.D06G064554;PimaS6.A06G072895;PimaS6.D02G055677;PimaS6.D05G005206;PimaS6.D06G070015
GO:0006415	translational termination	123	6	6.66	0.29803	Gobar.A07G070451;Gobar.D11G010262;Gobar.D11G010281;PimaS6.A07G066950;PimaS6.D11G010235;PimaS6.D11G010256
GO:0006950	response to stress	9748	353	527.7	0.30995	Gobar.A01G065432;Gobar.A01G065637;Gobar.A01G065708;Gobar.A01G065875;Gobar.A01G066948;Gobar.A01G066987;Gobar.A01G067956;Gobar.A02G082008;Gobar.A02G082729;Gobar.A02G082740;Gobar.A02G082742;Gobar.A02G082943;Gobar.A02G083054;Gobar.A02G083709;Gobar.A04G084934;Gobar.A04G085006;Gobar.A04G085187;Gobar.A04G085614;Gobar.A04G085875;Gobar.A05G000175;Gobar.A05G000553;Gobar.A05G000554;Gobar.A05G001598;Gobar.A0…
GO:0015976	carbon utilization	52	4	2.81	0.31016	Gobar.A12G031684;Gobar.D05G007583;PimaS6.A12G027635;PimaS6.D05G007554
GO:0008299	isoprenoid biosynthetic process	703	47	38.06	0.31469	Gobar.A01G066290;Gobar.A03G074305;Gobar.A04G084680;Gobar.A04G084682;Gobar.A04G084771;Gobar.A04G085924;Gobar.A05G003392;Gobar.A08G033509;Gobar.A08G035571;Gobar.A11G016806;Gobar.A11G017993;Gobar.A11G018342;Gobar.A11G018355;Gobar.A11G018605;Gobar.A12G030963;Gobar.A12G032079;Gobar.A13G054440;Gobar.D02G057250;Gobar.D02G058478;Gobar.D05G008447;Gobar.D05G008448;Gobar.D05G009150;Gobar.D05G009556;Gobar.D0…
GO:0016094	polyprenol biosynthetic process	34	4	1.84	0.31564	Gobar.A13G054440;Gobar.D12G026521;PimaS6.1ZG086294;PimaS6.D12G022470
GO:0006537	glutamate biosynthetic process	21	2	1.14	0.31575	Gobar.D08G024138;PimaS6.D08G020082
GO:0097503	sialylation	21	2	1.14	0.31575	Gobar.A07G069551;PimaS6.A07G066046
GO:0009861	jasmonic acid and ethylene-dependent systemic resistance	21	2	1.14	0.31575	Gobar.A05G001598;Gobar.D01G052359
GO:1902022	L-lysine transport	21	2	1.14	0.31575	Gobar.A01G066892;PimaS6.A01G063422
GO:0090522	vesicle tethering involved in exocytosis	21	2	1.14	0.31575	Gobar.D04G078165;Gobar.D13G047998
GO:0048440	carpel development	156	8	8.44	0.31587	Gobar.D05G009556;Gobar.D05G009569;Gobar.D11G012232;PimaS6.A02G083209;PimaS6.D03G079475;PimaS6.D05G009480;PimaS6.D05G009495;PimaS6.D11G012175
GO:0006414	translational elongation	497	29	26.9	0.31703	Gobar.A04G085965;Gobar.A08G033307;Gobar.A09G045873;Gobar.A11G018494;Gobar.D04G078513;Gobar.D04G078514;Gobar.D04G079341;Gobar.D05G005876;Gobar.D08G022883;Gobar.D11G010281;Gobar.D12G026841;Gobar.D12G028782;Gobar.D13G046939;PimaS6.1ZG087746;PimaS6.A04G084973;PimaS6.A04G085435;PimaS6.A06G070746;PimaS6.A08G032866;PimaS6.A09G042176;PimaS6.A11G018223;PimaS6.A11G018224;PimaS6.A13G052905;PimaS6.D04G077992…
GO:0070189	kynurenine metabolic process	43	7	2.33	0.32245	Gobar.A01G065288;Gobar.A02G082946;Gobar.A08G034488;Gobar.D01G049495;PimaS6.A01G061774;PimaS6.A08G034048;PimaS6.D01G049016
GO:0031398	positive regulation of protein ubiquitination	103	8	5.58	0.32257	Gobar.A11G014696;Gobar.A11G018895;Gobar.D04G077505;Gobar.D04G078668;Gobar.D11G009999;PimaS6.A11G014512;PimaS6.D04G076976;PimaS6.D04G078147
GO:0051555	flavonol biosynthetic process	37	3	2	0.32408	Gobar.A01G065670;PimaS6.A01G062188;PimaS6.D01G049455
GO:0043085	positive regulation of catalytic activity	629	24	34.05	0.33488	Gobar.A02G082623;Gobar.A04G085248;Gobar.A06G072028;Gobar.A09G044948;Gobar.A11G014696;Gobar.A13G055499;Gobar.D01G051488;Gobar.D04G077505;Gobar.D04G078260;Gobar.D04G078668;Gobar.D11G009999;PimaS6.A01G062478;PimaS6.A02G082078;PimaS6.A04G084727;PimaS6.A06G071522;PimaS6.A09G041236;PimaS6.A11G014512;PimaS6.A12G026032;PimaS6.A13G054996;PimaS6.D01G051011;PimaS6.D04G076976;PimaS6.D04G077736;PimaS6.D04G078…
GO:0000956	nuclear-transcribed mRNA catabolic process	399	20	21.6	0.33539	Gobar.A02G083507;Gobar.A04G084457;Gobar.A04G085248;Gobar.A05G001583;Gobar.A09G044948;Gobar.D04G078260;Gobar.D05G006670;Gobar.D06G063321;Gobar.D11G012636;PimaS6.A02G082948;PimaS6.A02G083360;PimaS6.A03G075869;PimaS6.A04G083898;PimaS6.A04G084727;PimaS6.A05G001605;PimaS6.A09G041236;PimaS6.D02G058290;PimaS6.D04G077736;PimaS6.D05G006626;PimaS6.D06G068818
GO:0046416	D-amino acid metabolic process	22	2	1.19	0.33598	Gobar.D12G029250;PimaS6.D12G025184
GO:0009854	oxidative photosynthetic carbon pathway	22	2	1.19	0.33598	Gobar.A05G001673;Gobar.D13G048344
GO:0018202	peptidyl-histidine modification	99	5	5.36	0.33608	Gobar.A09G045873;Gobar.A12G031445;PimaS6.A07G066839;PimaS6.A09G042176;PimaS6.D01G049357
GO:0140527	reciprocal homologous recombination	204	4	11.04	0.33668	Gobar.A11G015294;Gobar.D02G056323;PimaS6.A11G015105;PimaS6.D02G055848
GO:0000413	protein peptidyl-prolyl isomerization	331	20	17.92	0.33896	Gobar.A01G067102;Gobar.A01G067843;Gobar.A01G067917;Gobar.A04G086118;Gobar.A06G073065;Gobar.A07G068671;Gobar.A08G035387;Gobar.D01G051525;Gobar.D01G052262;Gobar.D04G079161;Gobar.D07G059559;Gobar.D13G047449;PimaS6.A01G064336;PimaS6.A01G064410;PimaS6.A07G065163;PimaS6.A08G034932;PimaS6.D01G051768;PimaS6.D07G059066;PimaS6.D13G046957;PimaS6.D13G048511
GO:0043631	RNA polyadenylation	111	5	6.01	0.33937	PimaS6.1ZG086779;PimaS6.1ZG086789;PimaS6.1ZG087077;PimaS6.A08G034072;PimaS6.D08G020145
GO:0042273	ribosomal large subunit biogenesis	374	11	20.25	0.34325	Gobar.A03G074623;Gobar.A09G044848;Gobar.A10G039655;Gobar.D03G081388;Gobar.D10G021991;PimaS6.A03G074058;PimaS6.A09G040722;PimaS6.A10G045517;PimaS6.A11G015956;PimaS6.D08G019803;PimaS6.D11G011428
GO:0030258	lipid modification	404	10	21.87	0.34929	Gobar.A01G065411;Gobar.A06G073606;Gobar.D04G079004;Gobar.ML706175_1G086521;PimaS6.1ZG086133;PimaS6.A06G073071;PimaS6.A12G028420;PimaS6.D02G057384;PimaS6.D04G078480;PimaS6.D12G025087
GO:0005977	glycogen metabolic process	147	9	7.96	0.35417	Gobar.D02G056523;Gobar.D03G080551;Gobar.D04G079036;Gobar.D07G060769;PimaS6.A07G065937;PimaS6.D03G080017;PimaS6.D04G078518;PimaS6.D07G059828;PimaS6.D07G060257
GO:0009225	nucleotide-sugar metabolic process	246	19	13.32	0.35555	Gobar.A01G065670;Gobar.A05G001094;Gobar.A11G016604;Gobar.D02G056523;Gobar.D03G081082;Gobar.D05G006135;Gobar.D08G023786;Gobar.D08G023787;Gobar.D10G020200;Gobar.D12G029232;Gobar.D13G047292;PimaS6.A01G062188;PimaS6.A01G063494;PimaS6.A11G016417;PimaS6.D01G049455;PimaS6.D08G021832;PimaS6.D10G030267;PimaS6.D12G025167;PimaS6.D13G046798
GO:0006527	arginine catabolic process	23	2	1.25	0.35601	Gobar.D04G079174;PimaS6.D04G078668
GO:0009750	response to fructose	23	2	1.25	0.35601	PimaS6.A06G072341;PimaS6.D05G006878
GO:0019287	isopentenyl diphosphate biosynthetic process, mevalonate pathway	23	2	1.25	0.35601	Gobar.A11G017993;PimaS6.D02G058002
GO:0007166	cell surface receptor signaling pathway	413	22	22.36	0.35603	Gobar.A06G073430;Gobar.A10G039022;Gobar.D02G058989;Gobar.D06G064554;Gobar.D08G025023;Gobar.D09G040093;Gobar.D09G040098;Gobar.D09G042731;Gobar.D09G042732;Gobar.D09G042735;Gobar.D09G042736;Gobar.D10G021797;PimaS6.A06G072895;PimaS6.A13G053122;PimaS6.D02G055402;PimaS6.D02G055677;PimaS6.D02G058525;PimaS6.D06G070015;PimaS6.D08G020962;PimaS6.D09G036319;PimaS6.D09G036327;PimaS6.D10G031803
GO:0010053	root epidermal cell differentiation	223	7	12.07	0.35656	Gobar.A08G033741;Gobar.D01G050063;Gobar.D08G023359;Gobar.D10G019196;Gobar.D11G012702;PimaS6.D01G049575;PimaS6.D10G029297
GO:0030163	protein catabolic process	2297	94	124.35	0.3645	Gobar.A01G067239;Gobar.A01G067384;Gobar.A02G082674;Gobar.A02G083390;Gobar.A02G084281;Gobar.A03G074737;Gobar.A04G085194;Gobar.A05G000598;Gobar.A05G002153;Gobar.A05G004774;Gobar.A08G033753;Gobar.A09G045395;Gobar.A10G036786;Gobar.A11G014732;Gobar.A11G016658;Gobar.A11G018516;Gobar.A11G018972;Gobar.A12G030235;Gobar.D01G050063;Gobar.D03G079628;Gobar.D03G081252;Gobar.D03G081978;Gobar.D04G077400;Gobar.D0…
GO:0006012	galactose metabolic process	108	7	5.85	0.3683	Gobar.D05G005579;Gobar.D12G029232;PimaS6.A01G063494;PimaS6.A07G067651;PimaS6.D05G005549;PimaS6.D12G025167;PimaS6.D13G047270
GO:0010556	regulation of macromolecule biosynthetic process	10863	379	588.06	0.3733	Gobar.A01G065482;Gobar.A01G065753;Gobar.A01G066334;Gobar.A01G066484;Gobar.A01G066631;Gobar.A01G067369;Gobar.A01G067796;Gobar.A02G082599;Gobar.A02G082924;Gobar.A02G083100;Gobar.A02G083225;Gobar.A02G083507;Gobar.A02G083766;Gobar.A02G083976;Gobar.A02G084151;Gobar.A03G074983;Gobar.A03G075085;Gobar.A03G075086;Gobar.A03G075087;Gobar.A03G075091;Gobar.A03G075093;Gobar.A03G075096;Gobar.A03G075255;Gobar.A0…
GO:0006366	transcription by RNA polymerase II	2333	117	126.29	0.37394	Gobar.A01G067796;Gobar.A02G083100;Gobar.A02G083766;Gobar.A03G074983;Gobar.A03G075085;Gobar.A03G075086;Gobar.A03G075087;Gobar.A03G075091;Gobar.A03G075093;Gobar.A03G075096;Gobar.A03G075376;Gobar.A04G085186;Gobar.A04G085965;Gobar.A05G004565;Gobar.A07G069928;Gobar.A08G035595;Gobar.A10G036824;Gobar.A10G038666;Gobar.A11G015759;Gobar.A11G015788;Gobar.A11G018839;Gobar.A11G018996;Gobar.A12G030815;Gobar.D0…
GO:0015698	inorganic anion transport	1050	64	56.84	0.37402	Gobar.A03G075938;Gobar.A05G001439;Gobar.A06G071857;Gobar.A07G070312;Gobar.A09G043909;Gobar.A09G044015;Gobar.A09G044995;Gobar.A09G045191;Gobar.A10G038022;Gobar.A11G014580;Gobar.A11G017366;Gobar.A13G053496;Gobar.D01G050604;Gobar.D03G080829;Gobar.D05G005155;Gobar.D05G006248;Gobar.D05G006379;Gobar.D05G006380;Gobar.D05G006508;Gobar.D05G008170;Gobar.D08G026266;Gobar.D09G040173;Gobar.D10G021120;Gobar.D1…
GO:0048511	rhythmic process	414	9	22.41	0.3745	Gobar.A05G001124;Gobar.A05G003299;Gobar.A07G068310;Gobar.D12G029600;Gobar.D13G048114;PimaS6.A05G001140;PimaS6.A05G003304;PimaS6.A07G064806;PimaS6.D13G047619
GO:0007021	tubulin complex assembly	24	2	1.3	0.37583	Gobar.A11G017446;PimaS6.A11G017243
GO:0052863	1-deoxy-D-xylulose 5-phosphate metabolic process	24	2	1.3	0.37583	Gobar.A08G033509;PimaS6.A08G033077
GO:0019310	inositol catabolic process	24	2	1.3	0.37583	Gobar.A12G031839;PimaS6.A12G027787
GO:0042262	DNA protection	24	2	1.3	0.37583	Gobar.A10G037920;PimaS6.A10G043840
GO:0010390	histone monoubiquitination	24	2	1.3	0.37583	PimaS6.A08G034913;PimaS6.D05G009301
GO:0046065	dCTP metabolic process	24	2	1.3	0.37583	Gobar.A10G037920;PimaS6.A10G043840
GO:0030488	tRNA methylation	197	12	10.66	0.37953	Gobar.A04G086450;Gobar.D07G059048;Gobar.D07G059051;Gobar.D08G026302;Gobar.D11G014539;Gobar.D11G014547;Gobar.ML707660_1G086977;PimaS6.A04G085928;PimaS6.D05G007046;PimaS6.D06G069934;PimaS6.D08G022242;PimaS6.D08G022248
GO:0006782	protoporphyrinogen IX biosynthetic process	58	4	3.14	0.38488	Gobar.A11G016420;Gobar.A12G032258;Gobar.D05G009203;PimaS6.D05G009130
GO:0009117	nucleotide metabolic process	1725	139	93.38	0.39085	Gobar.A01G066295;Gobar.A01G066743;Gobar.A01G066885;Gobar.A01G067904;Gobar.A02G083513;Gobar.A03G074305;Gobar.A03G074644;Gobar.A04G085287;Gobar.A04G086170;Gobar.A04G086310;Gobar.A04G086314;Gobar.A05G000325;Gobar.A05G000958;Gobar.A05G001377;Gobar.A05G002206;Gobar.A05G004121;Gobar.A06G072780;Gobar.A07G068288;Gobar.A07G069030;Gobar.A08G035571;Gobar.A08G035688;Gobar.A08G035986;Gobar.A09G043265;Gobar.A1…
GO:0010452	histone H3-K36 methylation	25	2	1.35	0.39538	PimaS6.A02G083209;PimaS6.D03G079475
GO:0033314	mitotic DNA replication checkpoint signaling	25	2	1.35	0.39538	Gobar.D03G081198;PimaS6.D03G080658
GO:0006833	water transport	164	10	8.88	0.39601	Gobar.A03G074625;Gobar.A07G068714;Gobar.D08G025590;Gobar.D10G022218;Gobar.D13G049313;PimaS6.A07G065203;PimaS6.D05G006113;PimaS6.D08G021537;PimaS6.D10G032210;PimaS6.D13G048836
GO:0010229	inflorescence development	59	4	3.19	0.3973	Gobar.D02G058361;Gobar.D09G040239;PimaS6.D02G057888;PimaS6.D09G036477
GO:0006734	NADH metabolic process	42	3	2.27	0.39896	Gobar.D02G056372;Gobar.D10G021195;PimaS6.D08G022078
GO:0000003	reproduction	4509	127	244.09	0.40178	Gobar.A01G065543;Gobar.A01G065548;Gobar.A01G065552;Gobar.A01G065553;Gobar.A01G065555;Gobar.A01G066659;Gobar.A01G067956;Gobar.A02G082008;Gobar.A02G082206;Gobar.A02G083100;Gobar.A04G085557;Gobar.A05G004663;Gobar.A05G004665;Gobar.A06G073146;Gobar.A06G073222;Gobar.A07G068714;Gobar.A07G068715;Gobar.A07G068770;Gobar.A08G035395;Gobar.A08G035398;Gobar.A10G037492;Gobar.A10G037917;Gobar.A10G038169;Gobar.A1…
GO:0045037	protein import into chloroplast stroma	77	5	4.17	0.4049	Gobar.A04G085752;Gobar.A06G071255;Gobar.A12G030955;Gobar.A13G052751;PimaS6.A06G070732
GO:0016197	endosomal transport	409	35	22.14	0.40785	Gobar.A02G083496;Gobar.A03G075581;Gobar.A05G004285;Gobar.A07G069650;Gobar.A10G039357;Gobar.A10G039791;Gobar.A13G054163;Gobar.A13G055330;Gobar.D02G056338;Gobar.D06G063179;Gobar.D06G063290;Gobar.D10G019768;Gobar.D12G027993;Gobar.D13G047789;Gobar.D13G048907;PimaS6.A02G081911;PimaS6.A03G075012;PimaS6.A05G004307;PimaS6.A07G066044;PimaS6.A07G066142;PimaS6.A07G066583;PimaS6.A08G032870;PimaS6.A10G045232;…
GO:0010499	proteasomal ubiquitin-independent protein catabolic process	60	4	3.25	0.40967	PimaS6.A02G083740;PimaS6.A11G016471;PimaS6.D03G079085;PimaS6.D11G011945
GO:0006120	mitochondrial electron transport, NADH to ubiquinone	60	4	3.25	0.40967	Gobar.A05G001566;Gobar.A12G031345;PimaS6.A05G001588;PimaS6.A12G027298
GO:0033356	UDP-L-arabinose metabolic process	55	6	2.98	0.41341	Gobar.D12G029232;Gobar.D13G047292;PimaS6.A01G063494;PimaS6.D08G021832;PimaS6.D12G025167;PimaS6.D13G046798
GO:0009969	xyloglucan biosynthetic process	43	3	2.33	0.41371	Gobar.A08G033741;Gobar.D08G023359;PimaS6.D09G037541
GO:0006542	glutamine biosynthetic process	43	3	2.33	0.41371	Gobar.A02G082338;PimaS6.A02G081781;PimaS6.D02G055757
GO:0043967	histone H4 acetylation	39	3	2.11	0.41462	Gobar.A08G034853;PimaS6.A08G034402;PimaS6.D10G030690
GO:0010960	magnesium ion homeostasis	26	2	1.41	0.41465	Gobar.A10G037994;Gobar.D12G026809
GO:0051176	positive regulation of sulfur metabolic process	26	2	1.41	0.41465	Gobar.D05G008911;PimaS6.D05G008861
GO:0000272	polysaccharide catabolic process	900	57	48.72	0.42039	Gobar.A01G067047;Gobar.A01G067809;Gobar.A03G074360;Gobar.A05G003248;Gobar.A07G069654;Gobar.A09G043544;Gobar.A09G045544;Gobar.A10G039226;Gobar.A11G015610;Gobar.A11G015619;Gobar.A12G031487;Gobar.A12G032300;Gobar.A12G032301;Gobar.A12G032563;Gobar.A12G032945;Gobar.A13G055091;Gobar.A13G055092;Gobar.D01G051034;Gobar.D01G052229;Gobar.D03G081632;Gobar.D05G008913;Gobar.D05G008917;Gobar.D05G008923;Gobar.D0…
GO:0000160	phosphorelay signal transduction system	837	36	45.31	0.42216	Gobar.A02G083843;Gobar.A02G083976;Gobar.A03G076852;Gobar.A05G001124;Gobar.A05G001598;Gobar.A07G068737;Gobar.A08G033928;Gobar.A08G035092;Gobar.A10G038885;Gobar.A10G038886;Gobar.A12G030351;Gobar.A12G031445;Gobar.A12G031446;Gobar.A13G055013;Gobar.D03G079789;Gobar.D06G064908;Gobar.D07G061785;Gobar.D09G042781;Gobar.D12G027992;Gobar.D13G048114;PimaS6.A02G083286;PimaS6.A02G083420;PimaS6.A05G001140;PimaS…
GO:0015031	protein transport	3538	158	191.53	0.42322	Gobar.A01G067316;Gobar.A02G083449;Gobar.A02G083496;Gobar.A03G075581;Gobar.A04G085752;Gobar.A04G085974;Gobar.A05G000059;Gobar.A05G000133;Gobar.A05G001632;Gobar.A05G001945;Gobar.A05G003608;Gobar.A05G004285;Gobar.A06G071255;Gobar.A06G072917;Gobar.A07G069098;Gobar.A07G070059;Gobar.A07G070127;Gobar.A08G035909;Gobar.A08G036524;Gobar.A10G036668;Gobar.A10G037564;Gobar.A10G039357;Gobar.A10G039791;Gobar.A1…
GO:0015800	acidic amino acid transport	27	3	1.46	0.42676	Gobar.A01G066892;PimaS6.A01G063422;PimaS6.A12G026339
GO:0015918	sterol transport	51	4	2.76	0.42678	Gobar.D13G047669;PimaS6.A08G033969;PimaS6.A09G039913;PimaS6.A10G044770
GO:0019677	NAD catabolic process	10	1	0.54	0.42683	PimaS6.D08G022078
GO:0015938	coenzyme A catabolic process	10	1	0.54	0.42683	Gobar.D07G062125
GO:0052573	UDP-D-galactose metabolic process	10	1	0.54	0.42683	PimaS6.D08G021832
GO:0002100	tRNA wobble adenosine to inosine editing	10	1	0.54	0.42683	Gobar.D11G013236
GO:0033523	histone H2B ubiquitination	10	1	0.54	0.42683	Gobar.D12G028504
GO:0015709	thiosulfate transport	10	1	0.54	0.42683	PimaS6.A13G053070
GO:0046839	phospholipid dephosphorylation	168	4	9.09	0.4272	Gobar.A06G073606;PimaS6.A06G073071;PimaS6.A12G028420;PimaS6.D12G025087
GO:0006979	response to oxidative stress	1324	52	71.67	0.43206	Gobar.A02G082008;Gobar.A04G085006;Gobar.A05G000175;Gobar.A07G070419;Gobar.A08G033697;Gobar.A08G033698;Gobar.A08G033702;Gobar.A10G038477;Gobar.A10G038914;Gobar.A12G029882;Gobar.D05G009118;Gobar.D07G060292;Gobar.D07G061221;Gobar.D07G061222;Gobar.D08G023754;Gobar.D09G040907;Gobar.D10G020573;Gobar.D10G020574;Gobar.D10G021686;Gobar.D12G026401;Gobar.D12G028382;Gobar.D13G047597;PimaS6.1ZG086835;PimaS6.1…
GO:0006672	ceramide metabolic process	128	8	6.93	0.43355	Gobar.A05G002056;Gobar.A06G073999;Gobar.D05G007148;Gobar.D12G027846;PimaS6.A05G002091;PimaS6.A06G073456;PimaS6.A12G027242;PimaS6.D12G023801
GO:0048354	mucilage biosynthetic process involved in seed coat development	27	2	1.46	0.43361	Gobar.A10G039161;PimaS6.A10G045034
GO:0019673	GDP-mannose metabolic process	27	2	1.46	0.43361	Gobar.D10G020200;PimaS6.D10G030267
GO:0031118	rRNA pseudouridine synthesis	27	2	1.46	0.43361	Gobar.D10G019589;PimaS6.D10G029673
GO:0050982	detection of mechanical stimulus	27	2	1.46	0.43361	PimaS6.A13G053975;PimaS6.A13G054170
GO:0006751	glutathione catabolic process	27	2	1.46	0.43361	Gobar.D03G080076;PimaS6.D03G079547
GO:0072488	ammonium transmembrane transport	62	4	3.36	0.43425	Gobar.A09G043493;Gobar.D10G021289;PimaS6.A09G039700;PimaS6.D10G031328
GO:0007020	microtubule nucleation	63	4	3.41	0.44643	Gobar.D11G012250;Gobar.D12G029701;PimaS6.D07G060001;PimaS6.D11G012194
GO:0071586	CAAX-box protein processing	63	4	3.41	0.44643	Gobar.A01G067318;Gobar.A13G054619;Gobar.A13G054625;PimaS6.A08G033990
GO:1902600	proton transmembrane transport	1074	121	58.14	0.44662	Gobar.A01G066443;Gobar.A01G066885;Gobar.A02G083513;Gobar.A02G084309;Gobar.A03G074644;Gobar.A03G075630;Gobar.A04G085287;Gobar.A04G085571;Gobar.A04G086170;Gobar.A05G000325;Gobar.A05G000958;Gobar.A06G071535;Gobar.A06G072780;Gobar.A07G068288;Gobar.A07G069030;Gobar.A07G070438;Gobar.A08G033293;Gobar.A08G034438;Gobar.A08G035986;Gobar.A08G036024;Gobar.A09G043265;Gobar.A11G014612;Gobar.A11G015256;Gobar.A1…
GO:2000022	regulation of jasmonic acid mediated signaling pathway	135	8	7.31	0.44837	Gobar.A09G044131;Gobar.A10G037051;Gobar.A10G037173;Gobar.D05G006665;PimaS6.A09G040400;PimaS6.A10G043004;PimaS6.A10G043115;PimaS6.D05G006621
GO:0007043	cell-cell junction assembly	28	2	1.52	0.45223	Gobar.A01G066842;PimaS6.A01G063369
GO:0009221	pyrimidine deoxyribonucleotide biosynthetic process	28	2	1.52	0.45223	Gobar.A05G002206;PimaS6.A05G002234
GO:0015969	guanosine tetraphosphate metabolic process	28	2	1.52	0.45223	Gobar.D10G021614;PimaS6.D10G031645
GO:0010447	response to acidic pH	28	2	1.52	0.45223	Gobar.D09G041170;PimaS6.D09G037382
GO:0006625	protein targeting to peroxisome	106	4	5.74	0.45246	Gobar.A08G036524;Gobar.A11G017576;Gobar.D07G060496;PimaS6.A08G036061
GO:0032434	regulation of proteasomal ubiquitin-dependent protein catabolic process	125	3	6.77	0.45268	Gobar.A02G083390;Gobar.D11G009999;PimaS6.A02G082841
GO:0030149	sphingolipid catabolic process	45	4	2.44	0.45778	Gobar.A05G002056;Gobar.A07G068985;Gobar.D05G007148;PimaS6.A05G002091
GO:0000494	box C/D RNA 3'-end processing	11	1	0.6	0.45786	Gobar.D09G040509
GO:0043982	histone H4-K8 acetylation	11	1	0.6	0.45786	PimaS6.D10G030690
GO:0036123	histone H3-K9 dimethylation	11	1	0.6	0.45786	Gobar.D08G025674
GO:1990564	protein polyufmylation	11	1	0.6	0.45786	PimaS6.D06G068004
GO:0015813	L-glutamate transmembrane transport	11	1	0.6	0.45786	PimaS6.A01G063422
GO:0043618	regulation of transcription from RNA polymerase II promoter in response to stress	11	1	0.6	0.45786	PimaS6.D10G031199
GO:1901006	ubiquinone-6 biosynthetic process	11	1	0.6	0.45786	Gobar.D11G011497
GO:0009448	gamma-aminobutyric acid metabolic process	11	1	0.6	0.45786	Gobar.A01G066326
GO:0006354	DNA-templated transcription, elongation	292	15	15.81	0.45795	Gobar.A04G085965;Gobar.A10G039033;Gobar.A10G039034;Gobar.D05G007830;Gobar.D10G021592;Gobar.D13G046939;PimaS6.1ZG086479;PimaS6.1ZG086975;PimaS6.A03G074170;PimaS6.A04G085435;PimaS6.A13G052905;PimaS6.D05G007799;PimaS6.D05G007801;PimaS6.D10G031624;PimaS6.D13G046468
GO:0010215	cellulose microfibril organization	100	6	5.41	0.45819	Gobar.A12G030111;Gobar.A12G030112;Gobar.D01G049467;PimaS6.A12G026062;PimaS6.A12G026063;PimaS6.D01G048988
GO:0006779	porphyrin-containing compound biosynthetic process	250	5	13.53	0.45848	Gobar.A11G016420;Gobar.A12G032258;Gobar.D05G009203;PimaS6.A11G016232;PimaS6.D05G009130
GO:0048193	Golgi vesicle transport	901	26	48.77	0.46277	Gobar.A01G067316;Gobar.A05G000059;Gobar.A07G070059;Gobar.A08G033922;Gobar.D03G079698;Gobar.D08G023878;Gobar.D09G040034;Gobar.D10G021201;Gobar.D11G010819;Gobar.D11G012702;Gobar.D11G012728;Gobar.D13G047595;PimaS6.A01G063834;PimaS6.A05G000059;PimaS6.A06G072618;PimaS6.A07G066538;PimaS6.A08G033464;PimaS6.A08G033487;PimaS6.A13G054775;PimaS6.D02G055505;PimaS6.D05G007058;PimaS6.D10G031243;PimaS6.D11G0108…
GO:0015914	phospholipid transport	155	9	8.39	0.46336	Gobar.A05G000836;Gobar.A09G043851;Gobar.D09G040704;PimaS6.A02G081468;PimaS6.A05G000845;PimaS6.A09G040135;PimaS6.D02G055364;PimaS6.D09G036945;PimaS6.D10G030875
GO:0006563	L-serine metabolic process	178	19	9.64	0.46953	Gobar.A02G083427;Gobar.A03G076616;Gobar.A07G070668;Gobar.A11G015637;Gobar.A13G053599;Gobar.A13G055046;Gobar.D02G056937;Gobar.D02G057353;Gobar.D04G079150;Gobar.D12G029250;PimaS6.1ZG086831;PimaS6.1ZG086966;PimaS6.A03G076062;PimaS6.A11G015450;PimaS6.A11G017659;PimaS6.A13G054556;PimaS6.D02G056876;PimaS6.D04G078643;PimaS6.D12G025184
GO:0009052	pentose-phosphate shunt, non-oxidative branch	29	2	1.57	0.47049	Gobar.A03G075779;PimaS6.A03G075206
GO:0048015	phosphatidylinositol-mediated signaling	29	2	1.57	0.47049	Gobar.D06G064579;PimaS6.D06G070036
GO:0071806	protein transmembrane transport	372	13	20.14	0.47174	Gobar.A02G083449;Gobar.A04G085752;Gobar.A06G071255;Gobar.A08G036524;Gobar.A12G030955;Gobar.A13G052751;Gobar.D05G009806;Gobar.D12G027546;PimaS6.A02G082894;PimaS6.A06G070732;PimaS6.A08G036061;PimaS6.D05G009778;PimaS6.D12G023485
GO:0014070	response to organic cyclic compound	667	23	36.11	0.47321	Gobar.A05G001598;Gobar.A05G002565;Gobar.A05G003690;Gobar.A09G044131;Gobar.A10G037051;Gobar.A10G039033;Gobar.A10G039034;Gobar.D02G056298;Gobar.D03G081080;Gobar.D05G008996;Gobar.D06G065063;Gobar.D07G060347;Gobar.D10G019196;Gobar.D11G011311;PimaS6.A02G083209;PimaS6.A09G040400;PimaS6.A10G043004;PimaS6.D02G056434;PimaS6.D03G079475;PimaS6.D06G070510;PimaS6.D10G029297;PimaS6.D11G011271;PimaS6.D13G047396
GO:0007059	chromosome segregation	497	9	26.9	0.47386	Gobar.A04G084702;Gobar.A05G004253;Gobar.A11G015294;Gobar.D05G005642;Gobar.ML706607_1G087193;PimaS6.A04G084147;PimaS6.A07G065369;PimaS6.A07G066513;PimaS6.A11G015105
GO:0035556	intracellular signal transduction	2168	109	117.36	0.4754	Gobar.A02G082148;Gobar.A02G082149;Gobar.A02G082172;Gobar.A02G082213;Gobar.A02G083843;Gobar.A02G083976;Gobar.A02G084235;Gobar.A03G074047;Gobar.A03G076852;Gobar.A05G000280;Gobar.A05G000990;Gobar.A05G001124;Gobar.A05G001598;Gobar.A05G004541;Gobar.A05G004576;Gobar.A06G071175;Gobar.A06G071177;Gobar.A06G073453;Gobar.A07G068737;Gobar.A08G033928;Gobar.A08G035092;Gobar.A08G035438;Gobar.A08G035909;Gobar.A1…
GO:0001732	formation of cytoplasmic translation initiation complex	157	9	8.5	0.47872	Gobar.A03G075324;Gobar.A05G004076;Gobar.A09G043759;Gobar.D03G079952;Gobar.D07G061349;Gobar.D07G062034;Gobar.D11G012706;PimaS6.A03G074770;PimaS6.A05G004095
GO:0006749	glutathione metabolic process	368	21	19.92	0.48177	Gobar.A02G082357;Gobar.A02G083567;Gobar.A04G085781;Gobar.A08G035618;Gobar.A09G045166;Gobar.A10G038597;Gobar.A11G014818;Gobar.D03G080076;Gobar.D04G078822;Gobar.D05G008881;Gobar.D11G010116;Gobar.D12G026841;PimaS6.A02G081813;PimaS6.A02G083004;PimaS6.A08G035153;PimaS6.A09G041451;PimaS6.A10G044482;PimaS6.D02G055769;PimaS6.D03G079547;PimaS6.D05G008832;PimaS6.D12G022792
GO:0070897	transcription preinitiation complex assembly	131	8	7.09	0.48236	Gobar.D05G009748;Gobar.D05G009749;Gobar.D05G009759;Gobar.D05G009760;PimaS6.A11G018292;PimaS6.A13G053685;PimaS6.D11G013832;PimaS6.D13G047210
GO:0009694	jasmonic acid metabolic process	148	6	8.01	0.48283	Gobar.A08G033668;Gobar.A10G037308;Gobar.A11G015321;Gobar.D08G023279;Gobar.D10G019875;PimaS6.A11G015132
GO:0006820	anion transport	1674	96	90.62	0.48685	Gobar.A01G066892;Gobar.A03G075938;Gobar.A03G076025;Gobar.A04G085973;Gobar.A05G000020;Gobar.A05G001439;Gobar.A06G071857;Gobar.A07G070312;Gobar.A08G035336;Gobar.A09G043909;Gobar.A09G044015;Gobar.A09G044995;Gobar.A09G045191;Gobar.A10G038022;Gobar.A11G014580;Gobar.A11G017366;Gobar.A13G053496;Gobar.D01G050604;Gobar.D03G080829;Gobar.D04G078958;Gobar.D04G078959;Gobar.D05G005155;Gobar.D05G006248;Gobar.D0…
GO:1902356	oxaloacetate(2-) transmembrane transport	12	1	0.65	0.48721	PimaS6.A13G053070
GO:0071049	nuclear mRNA surveillance	12	1	0.65	0.48721	Gobar.D11G012636
GO:1901654	response to ketone	12	1	0.65	0.48721	PimaS6.D13G047396
GO:0071422	succinate transmembrane transport	12	1	0.65	0.48721	PimaS6.A13G053070
GO:0007032	endosome organization	30	2	1.62	0.48838	Gobar.A13G055330;PimaS6.A13G054837
GO:0042989	sequestering of actin monomers	30	2	1.62	0.48838	Gobar.A05G000301;Gobar.A08G036410
GO:0006557	S-adenosylmethioninamine biosynthetic process	30	2	1.62	0.48838	Gobar.A02G082559;PimaS6.A02G082013
GO:0060321	acceptance of pollen	30	2	1.62	0.48838	Gobar.A06G073146;PimaS6.A06G072618
GO:0002221	pattern recognition receptor signaling pathway	30	2	1.62	0.48838	Gobar.A01G065432;PimaS6.D01G049189
GO:0019252	starch biosynthetic process	216	12	11.69	0.50523	Gobar.A10G039631;Gobar.D01G050228;Gobar.D01G050623;Gobar.D03G080551;Gobar.D04G079036;Gobar.D07G060769;Gobar.D12G026525;PimaS6.A10G045494;PimaS6.D01G049738;PimaS6.D03G080017;PimaS6.D04G078518;PimaS6.D12G022473
GO:0070940	dephosphorylation of RNA polymerase II C-terminal domain	31	2	1.68	0.50589	Gobar.D08G025639;PimaS6.D08G021587
GO:0016540	protein autoprocessing	31	2	1.68	0.50589	Gobar.D12G028726;PimaS6.D12G024665
GO:0006904	vesicle docking involved in exocytosis	68	4	3.68	0.50592	PimaS6.D04G076441;PimaS6.D04G077645;PimaS6.D09G038189;PimaS6.D13G047504
GO:0042274	ribosomal small subunit biogenesis	353	17	19.11	0.50616	Gobar.A09G045485;Gobar.A10G037120;Gobar.A11G018019;Gobar.A13G055081;Gobar.D01G050997;Gobar.D01G051266;Gobar.D08G022900;PimaS6.A07G066851;PimaS6.A08G035496;PimaS6.A09G041797;PimaS6.A10G043065;PimaS6.A11G017786;PimaS6.A13G054593;PimaS6.D01G050515;PimaS6.D08G018872;PimaS6.D11G013308;PimaS6.D13G048144
GO:0006075	(1->3)-beta-D-glucan biosynthetic process	87	5	4.71	0.51089	Gobar.A02G082419;Gobar.D02G056289;Gobar.D02G056298;Gobar.D10G020750;PimaS6.A02G081864
GO:0050896	response to stimulus	18541	761	1003.7	0.51174	Gobar.A01G065432;Gobar.A01G065637;Gobar.A01G065670;Gobar.A01G065708;Gobar.A01G065875;Gobar.A01G066889;Gobar.A01G066948;Gobar.A01G066987;Gobar.A01G067113;Gobar.A01G067682;Gobar.A01G067956;Gobar.A02G082005;Gobar.A02G082008;Gobar.A02G082148;Gobar.A02G082149;Gobar.A02G082172;Gobar.A02G082213;Gobar.A02G082644;Gobar.A02G082729;Gobar.A02G082740;Gobar.A02G082742;Gobar.A02G082943;Gobar.A02G083054;Gobar.A0…
GO:0009060	aerobic respiration	641	110	34.7	0.5146	Gobar.A01G066617;Gobar.A02G082024;Gobar.A02G083659;Gobar.A03G075686;Gobar.A04G084920;Gobar.A04G085637;Gobar.A05G001009;Gobar.A05G001040;Gobar.A05G001566;Gobar.A05G003651;Gobar.A05G004878;Gobar.A05G004904;Gobar.A07G069840;Gobar.A07G070965;Gobar.A08G033527;Gobar.A08G033534;Gobar.A08G033745;Gobar.A08G034191;Gobar.A08G034324;Gobar.A08G034573;Gobar.A09G044341;Gobar.A09G045617;Gobar.A10G038027;Gobar.A1…
GO:0006568	tryptophan metabolic process	107	10	5.79	0.51469	Gobar.A01G065288;Gobar.A08G034488;Gobar.D01G049495;Gobar.D06G064350;Gobar.D13G048154;PimaS6.A01G061774;PimaS6.A08G034048;PimaS6.D01G049016;PimaS6.D06G069821;PimaS6.D13G047658
GO:0043981	histone H4-K5 acetylation	13	1	0.7	0.51498	PimaS6.D10G030690
GO:0033273	response to vitamin	13	1	0.7	0.51498	PimaS6.D13G047396
GO:0009769	photosynthesis, light harvesting in photosystem II	13	1	0.7	0.51498	Gobar.D01G050867
GO:0009866	induced systemic resistance, ethylene mediated signaling pathway	13	1	0.7	0.51498	Gobar.A05G001598
GO:0048254	snoRNA localization	13	1	0.7	0.51498	PimaS6.A08G035287
GO:0009684	indoleacetic acid biosynthetic process	13	1	0.7	0.51498	PimaS6.D11G013279
GO:0019048	modulation by virus of host process	13	1	0.7	0.51498	Gobar.A08G035815
GO:0032886	regulation of microtubule-based process	148	2	8.01	0.51544	Gobar.A05G004983;Gobar.A08G034808
GO:0032774	RNA biosynthetic process	11120	450	601.97	0.52099	Gobar.A01G065482;Gobar.A01G065658;Gobar.A01G065659;Gobar.A01G065753;Gobar.A01G066334;Gobar.A01G066484;Gobar.A01G066631;Gobar.A01G067369;Gobar.A01G067796;Gobar.A02G082599;Gobar.A02G082924;Gobar.A02G083100;Gobar.A02G083225;Gobar.A02G083766;Gobar.A02G083976;Gobar.A02G084151;Gobar.A03G074920;Gobar.A03G074983;Gobar.A03G075085;Gobar.A03G075086;Gobar.A03G075087;Gobar.A03G075091;Gobar.A03G075093;Gobar.A0…
GO:0006098	pentose-phosphate shunt	117	7	6.33	0.52102	Gobar.A03G075779;Gobar.A07G068983;Gobar.A12G032103;Gobar.D04G079493;Gobar.D07G059854;PimaS6.A03G075206;PimaS6.D04G078960
GO:0042398	cellular modified amino acid biosynthetic process	90	6	4.87	0.52291	Gobar.A12G031670;Gobar.D05G009314;Gobar.D08G023432;PimaS6.A12G027618;PimaS6.D05G009250;PimaS6.D08G019383
GO:0017196	N-terminal peptidyl-methionine acetylation	32	2	1.73	0.523	Gobar.A11G016040;PimaS6.A11G015849
GO:0006597	spermine biosynthetic process	32	2	1.73	0.523	Gobar.A02G082559;PimaS6.A02G082013
GO:0060918	auxin transport	270	8	14.62	0.52376	Gobar.A01G065670;Gobar.A02G082005;Gobar.A10G039161;Gobar.D05G005738;PimaS6.A01G062188;PimaS6.A10G045034;PimaS6.D01G049455;PimaS6.D05G005706
GO:0030148	sphingolipid biosynthetic process	158	10	8.55	0.52615	Gobar.A03G075658;Gobar.A05G002056;Gobar.D04G079004;Gobar.D05G007148;Gobar.D12G027846;PimaS6.A03G075085;PimaS6.A05G002091;PimaS6.A12G027242;PimaS6.D04G078480;PimaS6.D12G023801
GO:0009850	auxin metabolic process	147	6	7.96	0.52662	Gobar.D05G009365;Gobar.D06G064579;Gobar.D10G019196;PimaS6.D06G070036;PimaS6.D10G029297;PimaS6.D11G013279
GO:0009086	methionine biosynthetic process	108	6	5.85	0.53332	Gobar.A12G030058;Gobar.A12G030059;Gobar.D03G081420;PimaS6.A02G081882;PimaS6.A12G026004;PimaS6.A12G026005
GO:0005978	glycogen biosynthetic process	108	6	5.85	0.53332	Gobar.D03G080551;Gobar.D04G079036;Gobar.D07G060769;PimaS6.D03G080017;PimaS6.D04G078518;PimaS6.D07G060257
GO:1901700	response to oxygen-containing compound	3800	97	205.71	0.53563	Gobar.A02G082008;Gobar.A02G082644;Gobar.A04G085614;Gobar.A04G085875;Gobar.A04G086449;Gobar.A05G001598;Gobar.A05G002565;Gobar.A05G003690;Gobar.A07G068425;Gobar.A07G070419;Gobar.A09G044131;Gobar.A09G045166;Gobar.A10G037051;Gobar.A10G037173;Gobar.A10G037866;Gobar.A10G038764;Gobar.A10G039033;Gobar.A10G039034;Gobar.A10G039411;Gobar.A11G014849;Gobar.A11G015892;Gobar.A11G016049;Gobar.A12G031689;Gobar.A1…
GO:0006561	proline biosynthetic process	28	2	1.52	0.54122	Gobar.A11G019026;PimaS6.A11G018727
GO:0000963	mitochondrial RNA processing	90	5	4.87	0.54123	Gobar.A01G067025;Gobar.A01G067028;Gobar.D05G007090;PimaS6.A11G017463;PimaS6.D05G007046
GO:0018108	peptidyl-tyrosine phosphorylation	90	5	4.87	0.54123	Gobar.A09G043357;Gobar.D05G007047;Gobar.D09G040166;PimaS6.D05G007003;PimaS6.D09G036407
GO:0055129	L-proline biosynthetic process	14	1	0.76	0.54124	Gobar.A11G019026
GO:0009650	UV protection	14	1	0.76	0.54124	Gobar.D12G028504
GO:0042350	GDP-L-fucose biosynthetic process	14	1	0.76	0.54124	PimaS6.D10G030267
GO:0012501	programmed cell death	392	7	21.22	0.54156	Gobar.A05G002285;Gobar.A10G036960;Gobar.D03G081080;PimaS6.A02G081668;PimaS6.A04G085513;PimaS6.A10G042911;PimaS6.D13G046063
GO:0010629	negative regulation of gene expression	1120	39	60.63	0.54216	Gobar.A02G083507;Gobar.A04G084457;Gobar.A04G085248;Gobar.A05G001142;Gobar.A05G001583;Gobar.A08G035815;Gobar.A09G044948;Gobar.D01G049961;Gobar.D04G078260;Gobar.D05G005800;Gobar.D05G006189;Gobar.D05G006670;Gobar.D05G007640;Gobar.D06G063321;Gobar.D08G025574;Gobar.D08G025674;Gobar.D09G041150;Gobar.D09G041152;Gobar.D10G020532;Gobar.D11G012636;PimaS6.A02G082948;PimaS6.A02G083360;PimaS6.A03G075869;PimaS…
GO:0032787	monocarboxylic acid metabolic process	1977	72	107.02	0.54371	Gobar.A01G065411;Gobar.A01G066295;Gobar.A01G066326;Gobar.A01G067904;Gobar.A03G075658;Gobar.A04G085023;Gobar.A05G002056;Gobar.A05G003486;Gobar.A06G073984;Gobar.A08G033668;Gobar.A08G035688;Gobar.A10G037308;Gobar.A10G039379;Gobar.A10G039381;Gobar.A11G015321;Gobar.A13G053827;Gobar.A13G053828;Gobar.A13G054156;Gobar.D01G049461;Gobar.D02G055896;Gobar.D02G056366;Gobar.D02G058707;Gobar.D03G081987;Gobar.D0…
GO:0008104	protein localization	3902	175	211.23	0.54406	Gobar.A01G067316;Gobar.A02G083449;Gobar.A02G083496;Gobar.A03G075581;Gobar.A04G085752;Gobar.A04G085974;Gobar.A05G000059;Gobar.A05G000133;Gobar.A05G000301;Gobar.A05G001632;Gobar.A05G001945;Gobar.A05G003608;Gobar.A05G004285;Gobar.A06G071255;Gobar.A06G072917;Gobar.A07G069098;Gobar.A07G070059;Gobar.A07G070127;Gobar.A08G035242;Gobar.A08G035909;Gobar.A08G036410;Gobar.A08G036524;Gobar.A10G036668;Gobar.A1…
GO:0001522	pseudouridine synthesis	99	6	5.36	0.55128	Gobar.A10G037024;Gobar.D05G007172;Gobar.D10G019589;PimaS6.A10G042973;PimaS6.D05G007134;PimaS6.D10G029673
GO:0019674	NAD metabolic process	53	3	2.87	0.55257	Gobar.A05G004121;Gobar.A11G017142;Gobar.A13G053976
GO:0001678	cellular glucose homeostasis	53	3	2.87	0.55257	PimaS6.1ZG087031;PimaS6.1ZG087204;PimaS6.A09G040448
GO:0000919	cell plate assembly	50	3	2.71	0.55599	Gobar.A03G076670;Gobar.A10G039161;PimaS6.A10G045034
GO:0031087	deadenylation-independent decapping of nuclear-transcribed mRNA	34	2	1.84	0.556	Gobar.A09G044948;PimaS6.A09G041236
GO:0007143	female meiotic nuclear division	34	2	1.84	0.556	Gobar.A01G067956;PimaS6.A01G064452
GO:0032981	mitochondrial respiratory chain complex I assembly	92	5	4.98	0.56095	Gobar.A01G067025;Gobar.A01G067028;Gobar.A05G001566;PimaS6.A05G001588;PimaS6.A11G017463
GO:0008285	negative regulation of cell population proliferation	73	4	3.95	0.56238	Gobar.A07G070412;Gobar.A11G015745;Gobar.D11G011063;PimaS6.A07G066904
GO:0030261	chromosome condensation	73	4	3.95	0.56238	Gobar.A07G068715;Gobar.D02G056507;PimaS6.A07G065204;PimaS6.D02G056024
GO:0051321	meiotic cell cycle	583	13	31.56	0.56541	Gobar.A01G067956;Gobar.A02G082206;Gobar.A07G068715;Gobar.A07G068770;Gobar.A11G015294;Gobar.D02G056323;Gobar.D06G064579;PimaS6.A01G064452;PimaS6.A07G065204;PimaS6.A07G065260;PimaS6.A11G015105;PimaS6.D02G055848;PimaS6.D06G070036
GO:0046519	sphingoid metabolic process	70	6	3.79	0.56592	Gobar.A05G002056;Gobar.A07G068985;Gobar.D04G079004;Gobar.D05G007148;PimaS6.A05G002091;PimaS6.D04G078480
GO:0071034	CUT catabolic process	15	1	0.81	0.56607	Gobar.D11G012636
GO:0009809	lignin biosynthetic process	117	9	6.33	0.57016	Gobar.A02G083983;Gobar.A05G000175;Gobar.A05G004232;Gobar.A12G030078;Gobar.D05G007182;Gobar.D11G012465;Gobar.D12G026593;PimaS6.A05G004257;PimaS6.D05G005206
GO:0051592	response to calcium ion	35	2	1.89	0.57188	Gobar.D01G050557;PimaS6.D01G050061
GO:0000460	maturation of 5.8S rRNA	137	6	7.42	0.57206	Gobar.A13G055081;Gobar.D05G006103;Gobar.D11G012636;PimaS6.A02G083360;PimaS6.A13G054593;PimaS6.D13G048144
GO:0018401	peptidyl-proline hydroxylation to 4-hydroxy-L-proline	55	3	2.98	0.57794	Gobar.D09G040406;PimaS6.D09G036647;PimaS6.D11G010675
GO:0000162	tryptophan biosynthetic process	55	3	2.98	0.57794	Gobar.D06G064350;PimaS6.D06G069821;PimaS6.D13G047658
GO:0042823	pyridoxal phosphate biosynthetic process	36	2	1.95	0.58735	Gobar.D09G042048;PimaS6.D09G038267
GO:0006433	prolyl-tRNA aminoacylation	36	2	1.95	0.58735	Gobar.D04G078065;PimaS6.D04G077534
GO:0019243	methylglyoxal catabolic process to D-lactate via S-lactoyl-glutathione	36	2	1.95	0.58735	Gobar.A06G073984;PimaS6.A06G073439
GO:0019521	D-gluconate metabolic process	16	1	0.87	0.58957	Gobar.D04G079493
GO:0009920	cell plate formation involved in plant-type cell wall biogenesis	16	1	0.87	0.58957	Gobar.A03G076670
GO:0042256	mature ribosome assembly	16	1	0.87	0.58957	Gobar.D10G021991
GO:0016554	cytidine to uridine editing	95	5	5.14	0.58972	Gobar.D09G040778;Gobar.D13G049069;Gobar.D13G049074;PimaS6.D09G037014;PimaS6.D13G048585
GO:0080167	response to karrikin	56	3	3.03	0.59027	Gobar.D12G026464;PimaS6.D12G022270;PimaS6.D12G022414
GO:0030244	cellulose biosynthetic process	326	17	17.65	0.59282	Gobar.A04G086449;Gobar.A10G037866;Gobar.A11G015892;Gobar.A11G017552;Gobar.A12G031689;Gobar.A13G055491;Gobar.D01G049467;Gobar.D08G023511;Gobar.D13G048491;Gobar.ML706465_1G087351;PimaS6.A09G042198;PimaS6.A12G026062;PimaS6.A13G054455;PimaS6.D01G048988;PimaS6.D08G019461;PimaS6.D13G047996;PimaS6.D13G047999
GO:0046274	lignin catabolic process	192	10	10.39	0.5951	Gobar.A03G074717;Gobar.A03G074999;Gobar.A04G085591;Gobar.A13G053030;Gobar.D04G078610;Gobar.D05G007922;Gobar.D11G014506;PimaS6.D05G007896;PimaS6.D11G014331;PimaS6.D13G046020
GO:0090307	mitotic spindle assembly	37	2	2	0.60239	Gobar.D12G029701;PimaS6.D07G060001
GO:0017157	regulation of exocytosis	37	2	2	0.60239	PimaS6.A10G043837;PimaS6.D09G038189
GO:0043162	ubiquitin-dependent protein catabolic process via the multivesicular body sorting pathway	77	4	4.17	0.60488	Gobar.A11G014732;Gobar.A11G018972;PimaS6.A11G014544;PimaS6.A11G018672
GO:0030639	polyketide biosynthetic process	17	1	0.92	0.61179	PimaS6.A05G002772
GO:0001731	formation of translation preinitiation complex	17	1	0.92	0.61179	Gobar.D09G040828
GO:0009687	abscisic acid metabolic process	59	3	3.19	0.61181	Gobar.D12G027215;PimaS6.A12G026617;PimaS6.D12G023160
GO:0035821	modulation of process of another organism	59	3	3.19	0.61181	Gobar.A08G035815;Gobar.D11G010738;PimaS6.A02G081668
GO:0010103	stomatal complex morphogenesis	118	2	6.39	0.61213	Gobar.D03G081557;PimaS6.D05G006413
GO:0052324	plant-type cell wall cellulose biosynthetic process	58	3	3.14	0.61424	Gobar.D01G049467;PimaS6.A12G026062;PimaS6.D01G048988
GO:0017183	peptidyl-diphthamide biosynthetic process from peptidyl-histidine	38	2	2.06	0.61702	Gobar.A09G045873;PimaS6.A09G042176
GO:0009593	detection of chemical stimulus	38	2	2.06	0.61702	Gobar.D01G050557;PimaS6.D01G050061
GO:0010039	response to iron ion	39	2	2.11	0.63122	Gobar.D01G050063;PimaS6.D01G049575
GO:0071038	nuclear polyadenylation-dependent tRNA catabolic process	39	2	2.11	0.63122	Gobar.D11G012636;PimaS6.A02G083360
GO:0006835	dicarboxylic acid transport	168	16	9.09	0.63228	Gobar.A01G066892;Gobar.A08G035336;Gobar.D04G078958;Gobar.D04G078959;Gobar.D07G060818;PimaS6.1ZG086604;PimaS6.1ZG087126;PimaS6.A01G063422;PimaS6.A08G034877;PimaS6.A12G026339;PimaS6.A12G027924;PimaS6.A12G027925;PimaS6.A13G053070;PimaS6.D04G078434;PimaS6.D04G078435;PimaS6.D07G060307
GO:0006739	NADP metabolic process	169	11	9.15	0.63267	Gobar.A03G075779;Gobar.A05G004121;Gobar.A07G068983;Gobar.A11G017142;Gobar.A12G032103;Gobar.A13G053976;Gobar.D04G079493;Gobar.D07G059854;PimaS6.A03G075206;PimaS6.D04G078960;PimaS6.D08G022078
GO:0048439	flower morphogenesis	18	1	0.97	0.63281	PimaS6.1ZG087465
GO:0043605	cellular amide catabolic process	18	1	0.97	0.63281	Gobar.D08G025674
GO:0045087	innate immune response	389	10	21.06	0.63677	Gobar.A01G065432;Gobar.A05G001598;Gobar.A05G002285;Gobar.A05G002349;Gobar.D02G056298;Gobar.D03G080267;Gobar.D09G041150;PimaS6.D01G049189;PimaS6.D05G006413;PimaS6.D13G046063
GO:0006878	cellular copper ion homeostasis	60	3	3.25	0.63724	Gobar.A01G065870;Gobar.A03G074744;Gobar.D03G081244
GO:0046942	carboxylic acid transport	347	23	18.78	0.64453	Gobar.A01G066892;Gobar.A05G000020;Gobar.A08G035336;Gobar.D04G078958;Gobar.D04G078959;Gobar.D07G059428;Gobar.D07G060818;Gobar.D10G019193;PimaS6.1ZG086604;PimaS6.1ZG087126;PimaS6.A01G063422;PimaS6.A02G082141;PimaS6.A05G000020;PimaS6.A08G034877;PimaS6.A12G026339;PimaS6.A12G027924;PimaS6.A12G027925;PimaS6.A13G053070;PimaS6.D04G078434;PimaS6.D04G078435;PimaS6.D07G058946;PimaS6.D07G060307;PimaS6.D10G02…
GO:0009308	amine metabolic process	513	31	27.77	0.64464	Gobar.A01G065288;Gobar.A02G082559;Gobar.A04G085459;Gobar.A08G034488;Gobar.A13G055257;Gobar.A13G055258;Gobar.D01G049495;Gobar.D01G050753;Gobar.D01G051315;Gobar.D02G056040;Gobar.D04G079174;Gobar.D06G064350;Gobar.D12G028257;Gobar.D13G048154;PimaS6.1ZG086652;PimaS6.1ZG087726;PimaS6.A01G061774;PimaS6.A02G082013;PimaS6.A04G084939;PimaS6.A08G034048;PimaS6.A08G034689;PimaS6.A13G054765;PimaS6.D01G049016;P…
GO:0006241	CTP biosynthetic process	81	4	4.38	0.64478	Gobar.A12G031078;Gobar.D09G042335;PimaS6.A12G027029;PimaS6.D09G038548
GO:0046654	tetrahydrofolate biosynthetic process	40	2	2.17	0.64502	Gobar.D08G023432;PimaS6.D08G019383
GO:0006850	mitochondrial pyruvate transmembrane transport	40	2	2.17	0.64502	Gobar.D10G019193;PimaS6.D10G029294
GO:0042793	plastid transcription	40	2	2.17	0.64502	Gobar.D12G029483;PimaS6.D12G025422
GO:0006303	double-strand break repair via nonhomologous end joining	40	2	2.17	0.64502	Gobar.D03G080340;Gobar.D03G080342
GO:0006310	DNA recombination	712	19	38.54	0.64811	Gobar.A01G067956;Gobar.A06G073812;Gobar.A06G073813;Gobar.A09G044407;Gobar.A11G015294;Gobar.A11G018764;Gobar.A12G031203;Gobar.A12G031215;Gobar.D02G056323;Gobar.D05G005800;Gobar.D11G011835;PimaS6.A01G064452;PimaS6.A06G073267;PimaS6.A09G040678;PimaS6.A11G015105;PimaS6.A11G018499;PimaS6.D02G055848;PimaS6.D03G079941;PimaS6.D12G025377
GO:0042026	protein refolding	122	6	6.6	0.65245	Gobar.A09G045602;Gobar.A10G038063;Gobar.D09G042462;Gobar.D11G013186;PimaS6.A10G043982;PimaS6.D11G013109
GO:0034312	diol biosynthetic process	66	5	3.57	0.65258	Gobar.A05G002056;Gobar.D04G079004;Gobar.D05G007148;PimaS6.A05G002091;PimaS6.D04G078480
GO:0008615	pyridoxine biosynthetic process	19	1	1.03	0.65269	Gobar.D06G062593
GO:0033388	putrescine biosynthetic process from arginine	19	1	1.03	0.65269	PimaS6.D04G078668
GO:0044257	cellular protein catabolic process	2195	87	118.82	0.65278	Gobar.A01G067239;Gobar.A02G082674;Gobar.A02G083390;Gobar.A02G084281;Gobar.A03G074737;Gobar.A04G085194;Gobar.A05G000598;Gobar.A05G002153;Gobar.A05G004774;Gobar.A08G033753;Gobar.A10G036786;Gobar.A11G014732;Gobar.A11G016658;Gobar.A11G018516;Gobar.A11G018972;Gobar.D01G050063;Gobar.D03G079628;Gobar.D03G081252;Gobar.D03G081978;Gobar.D04G077400;Gobar.D04G078096;Gobar.D04G079312;Gobar.D05G006534;Gobar.D0…
GO:0006801	superoxide metabolic process	60	2	3.25	0.65278	Gobar.D13G047597;PimaS6.D13G047104
GO:1901679	nucleotide transmembrane transport	79	3	4.28	0.65279	Gobar.D05G006938;PimaS6.A12G026367;PimaS6.D05G006896
GO:0010498	proteasomal protein catabolic process	1128	29	61.06	0.65516	Gobar.A02G083390;Gobar.A05G000598;Gobar.A08G033753;Gobar.A10G036786;Gobar.D04G079312;Gobar.D05G007640;Gobar.D06G063203;Gobar.D10G019251;Gobar.D10G019350;Gobar.D10G019351;Gobar.D10G019811;Gobar.D10G020311;Gobar.D11G009999;Gobar.D12G028504;Gobar.D13G049062;PimaS6.A02G082841;PimaS6.A02G083740;PimaS6.A08G033321;PimaS6.A10G042739;PimaS6.A11G016471;PimaS6.D03G079085;PimaS6.D05G007608;PimaS6.D06G068695;…
GO:0051443	positive regulation of ubiquitin-protein transferase activity	96	7	5.2	0.65817	Gobar.A11G014696;Gobar.D04G077505;Gobar.D04G078668;Gobar.D11G009999;PimaS6.A11G014512;PimaS6.D04G076976;PimaS6.D04G078147
GO:0071035	nuclear polyadenylation-dependent rRNA catabolic process	41	2	2.22	0.6584	Gobar.D11G012636;PimaS6.A02G083360
GO:2000652	regulation of secondary cell wall biogenesis	41	2	2.22	0.6584	Gobar.A10G039161;PimaS6.A10G045034
GO:0051177	meiotic sister chromatid cohesion	41	2	2.22	0.6584	Gobar.A11G015294;PimaS6.A11G015105
GO:0006970	response to osmotic stress	1138	26	61.6	0.6584	Gobar.A01G065708;Gobar.A04G085614;Gobar.A05G000553;Gobar.A05G000554;Gobar.A06G073999;Gobar.D01G049978;Gobar.D01G049979;Gobar.D01G052069;Gobar.D02G058361;Gobar.D05G009118;Gobar.D07G060292;Gobar.D09G041921;Gobar.D11G012672;PimaS6.A01G062227;PimaS6.A04G085098;PimaS6.A05G000558;PimaS6.A05G000559;PimaS6.A06G073456;PimaS6.A11G018454;PimaS6.A13G053837;PimaS6.D01G049497;PimaS6.D01G051575;PimaS6.D02G05788…
GO:0048767	root hair elongation	103	5	5.58	0.66101	Gobar.A08G033741;Gobar.D08G023359;Gobar.D10G019196;Gobar.D11G012702;PimaS6.D10G029297
GO:0018209	peptidyl-serine modification	355	13	19.22	0.6659	Gobar.A05G004541;Gobar.A07G070301;Gobar.A08G033391;Gobar.A13G055243;Gobar.D03G079868;Gobar.D07G059342;Gobar.D12G029026;Gobar.D13G048809;PimaS6.A05G004556;PimaS6.A07G066787;PimaS6.A13G054750;PimaS6.D03G079330;PimaS6.D13G048316
GO:0008033	tRNA processing	625	32	33.83	0.66782	Gobar.A02G083996;Gobar.A02G084088;Gobar.A04G086450;Gobar.A10G037717;Gobar.A12G031006;Gobar.D05G007090;Gobar.D07G059048;Gobar.D07G059051;Gobar.D08G026302;Gobar.D11G010885;Gobar.D11G013236;Gobar.D11G014539;Gobar.D11G014547;Gobar.D13G046194;Gobar.D13G046206;Gobar.D13G046820;Gobar.ML707238_1G087376;Gobar.ML707660_1G086977;PimaS6.A02G083440;PimaS6.A02G083532;PimaS6.A04G085928;PimaS6.A09G042176;PimaS6.…
GO:0015790	UDP-xylose transmembrane transport	42	2	2.27	0.67137	PimaS6.1ZG087367;PimaS6.1ZG088319
GO:0009688	abscisic acid biosynthetic process	42	2	2.27	0.67137	PimaS6.A12G026617;PimaS6.D12G023160
GO:0015671	oxygen transport	20	1	1.08	0.6715	PimaS6.A01G061682
GO:0071669	plant-type cell wall organization or biogenesis	914	16	49.48	0.67504	Gobar.A03G076670;Gobar.A10G039161;Gobar.A12G030111;Gobar.A12G030112;Gobar.D01G049467;Gobar.D11G013020;Gobar.D12G026464;Gobar.D13G047292;PimaS6.A09G042198;PimaS6.A10G045034;PimaS6.A12G026062;PimaS6.A12G026063;PimaS6.D01G048988;PimaS6.D11G012933;PimaS6.D12G022414;PimaS6.D13G046798
GO:0006506	GPI anchor biosynthetic process	185	9	10.01	0.67539	Gobar.A02G083626;Gobar.A03G075782;Gobar.A06G072853;Gobar.A12G030922;Gobar.D03G079569;PimaS6.A02G083062;PimaS6.A03G075209;PimaS6.A12G026864;PimaS6.D03G079023
GO:0006388	tRNA splicing, via endonucleolytic cleavage and ligation	64	3	3.46	0.6803	Gobar.D13G046194;Gobar.D13G046206;PimaS6.D13G045739
GO:0006099	tricarboxylic acid cycle	226	11	12.23	0.68341	Gobar.A09G045617;Gobar.A11G017532;Gobar.A13G054747;Gobar.D02G056372;Gobar.D08G024382;Gobar.D10G021195;Gobar.D11G013061;Gobar.D13G047352;PimaS6.A13G054241;PimaS6.D08G020329;PimaS6.D13G046858
GO:0006493	protein O-linked glycosylation	43	2	2.33	0.68394	Gobar.D11G013052;PimaS6.D11G012982
GO:0072334	UDP-galactose transmembrane transport	43	2	2.33	0.68394	Gobar.A04G085973;PimaS6.A04G085442
GO:0006265	DNA topological change	43	2	2.33	0.68394	PimaS6.1ZG086907;PimaS6.D05G009708
GO:0009791	post-embryonic development	3675	73	198.94	0.68727	Gobar.A01G066659;Gobar.A02G082008;Gobar.A02G083100;Gobar.A04G085557;Gobar.A06G071626;Gobar.A06G073222;Gobar.A10G037492;Gobar.A10G038169;Gobar.A10G039161;Gobar.A11G015535;Gobar.A12G030955;Gobar.A13G052985;Gobar.A13G054047;Gobar.A13G054156;Gobar.D01G052069;Gobar.D02G055896;Gobar.D02G058361;Gobar.D03G081143;Gobar.D03G081557;Gobar.D04G078765;Gobar.D05G009556;Gobar.D05G009569;Gobar.D06G064579;Gobar.D0…
GO:1990575	mitochondrial L-ornithine transmembrane transport	21	1	1.14	0.68928	PimaS6.A02G082141
GO:0030100	regulation of endocytosis	21	1	1.14	0.68928	Gobar.D10G020138
GO:0034473	U1 snRNA 3'-end processing	21	1	1.14	0.68928	PimaS6.A02G083360
GO:0034476	U5 snRNA 3'-end processing	21	1	1.14	0.68928	PimaS6.A02G083360
GO:0009407	toxin catabolic process	21	1	1.14	0.68928	PimaS6.A09G041451
GO:0009690	cytokinin metabolic process	203	15	10.99	0.68984	Gobar.A04G085459;Gobar.A13G055257;Gobar.A13G055258;Gobar.D01G050753;Gobar.D01G051315;Gobar.D02G056040;PimaS6.1ZG086652;PimaS6.1ZG087726;PimaS6.A04G084939;PimaS6.A08G034689;PimaS6.A13G054765;PimaS6.D01G050263;PimaS6.D01G050822;PimaS6.D02G055560;PimaS6.D11G012070
GO:0006284	base-excision repair	127	6	6.88	0.69013	Gobar.D03G080340;Gobar.D03G080342;Gobar.D05G008047;Gobar.D10G021616;PimaS6.D05G008016;PimaS6.D10G031647
GO:0008283	cell population proliferation	257	9	13.91	0.69141	Gobar.A07G070412;Gobar.A09G044344;Gobar.A11G015745;Gobar.D11G011063;Gobar.D12G027870;PimaS6.A01G062188;PimaS6.A07G066904;PimaS6.A09G040614;PimaS6.D12G023824
GO:0010102	lateral root morphogenesis	165	6	8.93	0.69638	Gobar.A10G039161;Gobar.A11G015535;Gobar.A13G054156;Gobar.D08G024557;Gobar.D10G020995;PimaS6.A10G045034
GO:0061817	endoplasmic reticulum-plasma membrane tethering	66	3	3.57	0.70035	Gobar.D11G010815;PimaS6.A11G014692;PimaS6.D11G010798
GO:0010315	auxin efflux	66	3	3.57	0.70035	Gobar.A01G065670;PimaS6.A01G062188;PimaS6.D01G049455
GO:0052042	positive regulation by symbiont of host programmed cell death	22	1	1.19	0.70611	PimaS6.A02G081668
GO:0052031	modulation by symbiont of host defense response	22	1	1.19	0.70611	PimaS6.A02G081668
GO:0015748	organophosphate ester transport	358	19	19.38	0.70788	Gobar.A05G000836;Gobar.A09G043851;Gobar.A12G030426;Gobar.A12G030431;Gobar.D05G006938;Gobar.D09G040704;Gobar.D10G020811;Gobar.D10G020815;Gobar.D12G026925;Gobar.D12G026927;PimaS6.A02G081468;PimaS6.A05G000845;PimaS6.A09G040135;PimaS6.A12G026367;PimaS6.D02G055364;PimaS6.D02G057384;PimaS6.D05G006896;PimaS6.D09G036945;PimaS6.D10G030875
GO:0032456	endocytic recycling	45	2	2.44	0.70789	Gobar.D12G027993;PimaS6.D12G023951
GO:0009228	thiamine biosynthetic process	45	2	2.44	0.70789	Gobar.A08G033509;PimaS6.A08G033077
GO:0005983	starch catabolic process	45	2	2.44	0.70789	Gobar.A05G003248;PimaS6.A05G003251
GO:0034219	carbohydrate transmembrane transport	103	4	5.58	0.70801	Gobar.A06G072949;Gobar.A11G017964;Gobar.D10G021120;Gobar.D11G013329
GO:0007033	vacuole organization	267	10	14.45	0.71203	Gobar.A05G004670;Gobar.A05G004671;Gobar.A13G053048;PimaS6.A05G004688;PimaS6.A05G004689;PimaS6.A07G066044;PimaS6.A08G032870;PimaS6.A13G052530;PimaS6.D07G059928;PimaS6.D08G018861
GO:0006897	endocytosis	305	10	16.51	0.7136	Gobar.A03G075732;Gobar.A03G076670;Gobar.D03G081924;Gobar.D10G020138;Gobar.D11G010201;Gobar.D13G048809;PimaS6.A03G075160;PimaS6.D02G055524;PimaS6.D03G081367;PimaS6.D11G010172
GO:0006281	DNA repair	1360	63	73.62	0.71381	Gobar.A01G065637;Gobar.A01G067956;Gobar.A02G082943;Gobar.A02G083709;Gobar.A04G084934;Gobar.A06G073812;Gobar.A06G073813;Gobar.A08G034853;Gobar.A09G044407;Gobar.A10G036960;Gobar.A11G018764;Gobar.A11G018895;Gobar.A12G031215;Gobar.A13G052630;Gobar.D01G049899;Gobar.D01G050063;Gobar.D01G051344;Gobar.D01G051474;Gobar.D02G056323;Gobar.D02G056507;Gobar.D02G057770;Gobar.D03G080340;Gobar.D03G080342;Gobar.D0…
GO:0006952	defense response	3999	165	216.48	0.71386	Gobar.A01G065432;Gobar.A01G065875;Gobar.A01G066948;Gobar.A01G066987;Gobar.A02G082740;Gobar.A02G082742;Gobar.A02G083054;Gobar.A04G085187;Gobar.A04G085875;Gobar.A05G001598;Gobar.A05G002285;Gobar.A05G002349;Gobar.A05G003461;Gobar.A05G003467;Gobar.A05G003562;Gobar.A06G073430;Gobar.A06G073786;Gobar.A06G073834;Gobar.A06G073972;Gobar.A06G073999;Gobar.A07G070406;Gobar.A08G035815;Gobar.A09G044131;Gobar.A1…
GO:0006623	protein targeting to vacuole	151	7	8.17	0.71473	Gobar.A11G018972;Gobar.A12G030946;Gobar.D02G056136;Gobar.ML706134_1G086619;Gobar.ML706309_1G086709;PimaS6.A11G018672;PimaS6.A12G026891
GO:0003333	amino acid transmembrane transport	126	6	6.82	0.71623	Gobar.D11G013026;Gobar.D13G046484;PimaS6.A01G063422;PimaS6.A02G082141;PimaS6.D11G012939;PimaS6.D13G046021
GO:0006032	chitin catabolic process	110	5	5.95	0.71639	Gobar.A11G016549;Gobar.D10G020669;PimaS6.A11G016357;PimaS6.D03G080824;PimaS6.D10G030726
GO:0016310	phosphorylation	11333	567	613.5	0.71822	Gobar.A01G065270;Gobar.A01G065432;Gobar.A01G065555;Gobar.A01G065606;Gobar.A01G065608;Gobar.A01G065728;Gobar.A01G065966;Gobar.A01G066295;Gobar.A01G067601;Gobar.A01G067904;Gobar.A01G068121;Gobar.A02G082504;Gobar.A02G082946;Gobar.A02G083073;Gobar.A02G084235;Gobar.A03G074436;Gobar.A03G075385;Gobar.A03G075386;Gobar.A03G075604;Gobar.A03G075955;Gobar.A03G076016;Gobar.A04G084902;Gobar.A04G084915;Gobar.A0…
GO:0006605	protein targeting	865	25	46.83	0.71939	Gobar.A02G083449;Gobar.A04G085752;Gobar.A06G071255;Gobar.A08G036524;Gobar.A11G017576;Gobar.A11G018972;Gobar.A12G030946;Gobar.A12G030955;Gobar.A13G052751;Gobar.D02G056136;Gobar.D05G009806;Gobar.D07G060496;Gobar.D12G027546;Gobar.D13G046337;Gobar.ML706134_1G086619;Gobar.ML706309_1G086709;PimaS6.A02G082894;PimaS6.A05G001040;PimaS6.A06G070732;PimaS6.A08G036061;PimaS6.A11G018672;PimaS6.A12G026891;PimaS…
GO:0006298	mismatch repair	68	3	3.68	0.71943	Gobar.D13G047853;PimaS6.D12G025377;PimaS6.D13G047358
GO:0031124	mRNA 3'-end processing	119	4	6.44	0.71949	Gobar.A09G045013;PimaS6.A08G034072;PimaS6.A09G041302;PimaS6.D08G020145
GO:0009113	purine nucleobase biosynthetic process	54	6	2.92	0.72178	Gobar.A05G001377;Gobar.D05G005692;PimaS6.A04G084219;PimaS6.A05G001398;PimaS6.A05G002409;PimaS6.D05G005660
GO:0033673	negative regulation of kinase activity	97	6	5.25	0.72195	Gobar.A01G065270;Gobar.D11G012210;PimaS6.A01G061757;PimaS6.A05G004311;PimaS6.A10G043634;PimaS6.D11G012152
GO:0060149	negative regulation of posttranscriptional gene silencing	23	1	1.25	0.72202	Gobar.D11G012636
GO:0009553	embryo sac development	310	10	16.78	0.72216	Gobar.A09G045485;Gobar.D06G064579;Gobar.D09G041633;Gobar.D10G019589;Gobar.D12G027992;PimaS6.A09G041797;PimaS6.D06G070036;PimaS6.D10G029673;PimaS6.D12G023950;PimaS6.D13G047210
GO:0071897	DNA biosynthetic process	294	20	15.92	0.72364	Gobar.A04G085401;Gobar.A07G070593;Gobar.A13G052630;Gobar.D01G051344;Gobar.D11G010310;Gobar.D11G011708;Gobar.D12G028523;PimaS6.1ZG086588;PimaS6.1ZG086589;PimaS6.1ZG086592;PimaS6.1ZG086758;PimaS6.A09G040733;PimaS6.A11G015742;PimaS6.A13G052107;PimaS6.A13G053938;PimaS6.D01G050852;PimaS6.D02G058520;PimaS6.D11G010284;PimaS6.D11G011655;PimaS6.D12G023354
GO:0006508	proteolysis	5420	239	293.41	0.72375	Gobar.A01G067239;Gobar.A01G067318;Gobar.A01G067518;Gobar.A01G067523;Gobar.A01G067528;Gobar.A02G082115;Gobar.A02G082674;Gobar.A02G083390;Gobar.A02G084281;Gobar.A03G074737;Gobar.A03G074973;Gobar.A03G075204;Gobar.A04G084977;Gobar.A04G085194;Gobar.A05G000598;Gobar.A05G001034;Gobar.A05G002153;Gobar.A05G002287;Gobar.A05G002317;Gobar.A05G004774;Gobar.A06G072396;Gobar.A06G072437;Gobar.A06G073483;Gobar.A0…
GO:0010073	meristem maintenance	356	8	19.27	0.72996	Gobar.A04G084603;Gobar.D02G058361;Gobar.D03G081762;Gobar.D05G009607;Gobar.D08G026002;Gobar.D11G013560;PimaS6.D02G057888;PimaS6.D08G021940
GO:0031060	regulation of histone methylation	62	4	3.36	0.73018	Gobar.D02G058361;PimaS6.A02G083209;PimaS6.D02G057888;PimaS6.D03G079475
GO:0034475	U4 snRNA 3'-end processing	47	2	2.54	0.7303	Gobar.D11G012636;PimaS6.A02G083360
GO:0010207	photosystem II assembly	91	4	4.93	0.73234	Gobar.A07G068310;Gobar.D05G007111;PimaS6.A07G064806;PimaS6.D05G007068
GO:0071042	nuclear polyadenylation-dependent mRNA catabolic process	24	1	1.3	0.73707	PimaS6.A02G083360
GO:0045903	positive regulation of translational fidelity	24	1	1.3	0.73707	Gobar.D09G040828
GO:0080162	intracellular auxin transport	24	1	1.3	0.73707	Gobar.A02G082005
GO:0010274	hydrotropism	70	3	3.79	0.73755	Gobar.D01G050938;PimaS6.1ZG087659;PimaS6.1ZG087802
GO:0001932	regulation of protein phosphorylation	369	10	19.98	0.73778	Gobar.A01G065270;Gobar.D09G041390;Gobar.D11G012210;Gobar.D13G048809;PimaS6.A01G061757;PimaS6.A10G043634;PimaS6.A12G027002;PimaS6.A12G028448;PimaS6.D09G037595;PimaS6.D11G012152
GO:0010200	response to chitin	113	5	6.12	0.73806	Gobar.A10G039411;Gobar.D02G058852;Gobar.D09G041977;PimaS6.A10G045282;PimaS6.D09G038195
GO:0000373	Group II intron splicing	113	5	6.12	0.73806	Gobar.A01G067025;Gobar.A01G067028;Gobar.A04G084597;Gobar.D09G042462;PimaS6.A11G017463
GO:0099402	plant organ development	2373	48	128.46	0.73892	Gobar.A01G066659;Gobar.A02G082008;Gobar.A02G082963;Gobar.A02G084146;Gobar.A05G004983;Gobar.A06G071626;Gobar.A08G033741;Gobar.A10G039161;Gobar.A11G015535;Gobar.A13G054156;Gobar.D01G050063;Gobar.D02G056298;Gobar.D02G057548;Gobar.D03G081762;Gobar.D05G005738;Gobar.D05G009556;Gobar.D05G009569;Gobar.D06G062369;Gobar.D06G064579;Gobar.D08G023359;Gobar.D08G024557;Gobar.D08G025654;Gobar.D09G041977;Gobar.D1…
GO:0048441	petal development	48	2	2.6	0.74095	PimaS6.A02G083209;PimaS6.D03G079475
GO:0016104	triterpenoid biosynthetic process	48	2	2.6	0.74095	Gobar.D06G064881;PimaS6.D06G070333
GO:0035434	copper ion transmembrane transport	48	2	2.6	0.74095	Gobar.A03G074744;Gobar.D03G081244
GO:0000731	DNA synthesis involved in DNA repair	48	2	2.6	0.74095	Gobar.A13G052630;PimaS6.A13G052107
GO:0055075	potassium ion homeostasis	48	2	2.6	0.74095	Gobar.D01G050557;PimaS6.D01G050061
GO:0009615	response to virus	162	5	8.77	0.74128	Gobar.A05G002285;Gobar.A08G035815;Gobar.A09G045825;Gobar.D09G041150;PimaS6.A09G042131
GO:0017148	negative regulation of translation	313	21	16.94	0.74417	Gobar.A02G083507;Gobar.A04G084457;Gobar.A04G085248;Gobar.A05G001583;Gobar.A09G044948;Gobar.D01G049961;Gobar.D04G078260;Gobar.D05G006670;Gobar.D11G012636;PimaS6.A02G082948;PimaS6.A02G083360;PimaS6.A03G075869;PimaS6.A04G083898;PimaS6.A04G084727;PimaS6.A09G041236;PimaS6.A09G041927;PimaS6.D01G049478;PimaS6.D02G058290;PimaS6.D04G077736;PimaS6.D07G060613;PimaS6.D09G038709
GO:0042546	cell wall biogenesis	937	22	50.72	0.7448	Gobar.A02G083911;Gobar.A03G076275;Gobar.A03G076670;Gobar.A08G033741;Gobar.A10G039161;Gobar.A12G030111;Gobar.A12G030112;Gobar.A12G030771;Gobar.D01G049467;Gobar.D02G058400;Gobar.D06G063038;Gobar.D08G023359;Gobar.ML707285_1G087518;PimaS6.1ZG086751;PimaS6.A02G083359;PimaS6.A09G042198;PimaS6.A10G045034;PimaS6.A12G026062;PimaS6.A12G026063;PimaS6.D01G048988;PimaS6.D06G068534;PimaS6.D09G037541
GO:0009960	endosperm development	93	4	5.03	0.74774	Gobar.D07G062072;Gobar.D10G020141;PimaS6.D07G061561;PimaS6.D10G030202
GO:0034765	regulation of ion transmembrane transport	110	9	5.95	0.75086	Gobar.D02G055902;Gobar.D04G078339;Gobar.D05G009403;Gobar.D05G009430;Gobar.D05G009433;Gobar.D06G064505;PimaS6.1ZG087278;PimaS6.D02G055409;PimaS6.D05G009359
GO:0071423	malate transmembrane transport	25	1	1.35	0.75131	PimaS6.A13G053070
GO:0006807	nitrogen compound metabolic process	47571	2426	2575.22	0.7574	Gobar.A01G065222;Gobar.A01G065270;Gobar.A01G065288;Gobar.A01G065432;Gobar.A01G065482;Gobar.A01G065606;Gobar.A01G065608;Gobar.A01G065637;Gobar.A01G065658;Gobar.A01G065659;Gobar.A01G065670;Gobar.A01G065753;Gobar.A01G065966;Gobar.A01G066001;Gobar.A01G066022;Gobar.A01G066260;Gobar.A01G066295;Gobar.A01G066326;Gobar.A01G066334;Gobar.A01G066436;Gobar.A01G066484;Gobar.A01G066631;Gobar.A01G066653;Gobar.A0…
GO:0098656	anion transmembrane transport	616	35	33.35	0.75752	Gobar.A03G076025;Gobar.A04G085973;Gobar.A05G001439;Gobar.A06G071857;Gobar.A09G044015;Gobar.A10G038022;Gobar.A11G017366;Gobar.D05G006938;Gobar.D07G059428;Gobar.D10G019193;PimaS6.1ZG087367;PimaS6.1ZG088319;PimaS6.A01G062113;PimaS6.A01G063422;PimaS6.A02G081457;PimaS6.A02G082141;PimaS6.A03G075457;PimaS6.A04G085442;PimaS6.A05G001458;PimaS6.A06G071298;PimaS6.A07G067106;PimaS6.A07G067110;PimaS6.A07G0673…
GO:0009150	purine ribonucleotide metabolic process	1295	125	70.1	0.76078	Gobar.A01G066295;Gobar.A01G066743;Gobar.A01G066885;Gobar.A01G067904;Gobar.A02G083513;Gobar.A03G074305;Gobar.A03G074644;Gobar.A04G085287;Gobar.A04G086170;Gobar.A05G000325;Gobar.A05G000958;Gobar.A05G001377;Gobar.A06G072780;Gobar.A07G068288;Gobar.A07G069030;Gobar.A08G035571;Gobar.A08G035688;Gobar.A08G035986;Gobar.A09G043265;Gobar.A11G015256;Gobar.A11G016504;Gobar.A11G016730;Gobar.A11G017645;Gobar.A1…
GO:0035672	oligopeptide transmembrane transport	50	2	2.71	0.76117	Gobar.D08G025977;Gobar.D09G042285
GO:0071248	cellular response to metal ion	50	2	2.71	0.76117	Gobar.D09G041977;PimaS6.D09G038195
GO:0071705	nitrogen compound transport	5138	268	278.14	0.76217	Gobar.A01G066889;Gobar.A01G066892;Gobar.A01G067113;Gobar.A01G067316;Gobar.A01G067682;Gobar.A02G083288;Gobar.A02G083449;Gobar.A02G083496;Gobar.A03G074871;Gobar.A03G074888;Gobar.A03G075387;Gobar.A03G075581;Gobar.A03G075880;Gobar.A04G084398;Gobar.A04G085752;Gobar.A04G085973;Gobar.A04G085974;Gobar.A05G000059;Gobar.A05G000133;Gobar.A05G001632;Gobar.A05G001945;Gobar.A05G002963;Gobar.A05G003608;Gobar.A0…
GO:0031123	RNA 3'-end processing	344	19	18.62	0.76282	Gobar.A09G045013;Gobar.A13G053011;Gobar.A13G055081;Gobar.D02G057677;Gobar.D02G057801;Gobar.D09G040509;Gobar.D11G012636;PimaS6.1ZG086779;PimaS6.1ZG086789;PimaS6.1ZG087077;PimaS6.A02G083360;PimaS6.A08G034072;PimaS6.A09G041302;PimaS6.A13G052492;PimaS6.A13G054593;PimaS6.D02G057205;PimaS6.D02G057332;PimaS6.D08G020145;PimaS6.D13G048144
GO:0018279	protein N-linked glycosylation via asparagine	26	1	1.41	0.76478	Gobar.A04G086052
GO:0009616	RNAi-mediated antiviral immune response	26	1	1.41	0.76478	Gobar.D09G041150
GO:0070262	peptidyl-serine dephosphorylation	26	1	1.41	0.76478	PimaS6.D04G078629
GO:0016106	sesquiterpenoid biosynthetic process	68	3	3.68	0.7648	Gobar.D12G027215;PimaS6.A12G026617;PimaS6.D12G023160
GO:0009820	alkaloid metabolic process	51	2	2.76	0.77075	Gobar.A10G037308;Gobar.A11G015321
GO:0016560	protein import into peroxisome matrix, docking	51	2	2.76	0.77075	Gobar.A08G036524;PimaS6.A08G036061
GO:0005992	trehalose biosynthetic process	118	5	6.39	0.77142	Gobar.A05G004214;PimaS6.A05G004238;PimaS6.A07G065452;PimaS6.A09G040425;PimaS6.D05G006240
GO:0009742	brassinosteroid mediated signaling pathway	223	10	12.07	0.77148	Gobar.A05G003690;Gobar.A10G039033;Gobar.A10G039034;Gobar.D05G008996;Gobar.D06G065063;Gobar.D07G060347;Gobar.D11G011311;PimaS6.D02G056434;PimaS6.D06G070510;PimaS6.D11G011271
GO:0098542	defense response to other organism	1860	58	100.69	0.77534	Gobar.A01G065432;Gobar.A01G066987;Gobar.A02G082740;Gobar.A02G082742;Gobar.A02G083054;Gobar.A05G001598;Gobar.A05G002285;Gobar.A05G002349;Gobar.A06G073430;Gobar.A06G073972;Gobar.A06G073999;Gobar.A08G035815;Gobar.A09G044131;Gobar.A10G037051;Gobar.A10G039627;Gobar.A11G017834;Gobar.A11G018879;Gobar.A12G030735;Gobar.A12G030736;Gobar.D01G052359;Gobar.D02G056298;Gobar.D02G056632;Gobar.D03G080267;Gobar.D0…
GO:0071577	zinc ion transmembrane transport	97	4	5.25	0.7765	Gobar.D10G022581;Gobar.D12G028098;PimaS6.D10G032560;PimaS6.D12G024056
GO:0032511	late endosome to vacuole transport via multivesicular body sorting pathway	97	4	5.25	0.7765	Gobar.A07G069650;Gobar.A13G055330;PimaS6.A07G066142;PimaS6.A13G054837
GO:0048825	cotyledon development	97	4	5.25	0.7765	Gobar.D05G009556;Gobar.D05G009569;PimaS6.D05G009480;PimaS6.D05G009495
GO:0031116	positive regulation of microtubule polymerization	27	1	1.46	0.77751	Gobar.A08G034808
GO:0052544	defense response by callose deposition in cell wall	27	1	1.46	0.77751	Gobar.D02G056298
GO:0048528	post-embryonic root development	303	7	16.4	0.77814	Gobar.A06G071626;Gobar.A10G039161;Gobar.A11G015535;Gobar.A13G054156;Gobar.D08G024557;Gobar.D10G020995;PimaS6.A10G045034
GO:0000103	sulfate assimilation	52	2	2.81	0.78	Gobar.A11G018580;Gobar.D11G013948
GO:0009734	auxin-activated signaling pathway	1102	51	59.66	0.78176	Gobar.A01G065670;Gobar.A01G066889;Gobar.A01G067113;Gobar.A01G067682;Gobar.A02G082005;Gobar.A02G083288;Gobar.A03G074871;Gobar.A03G074888;Gobar.A03G075387;Gobar.A04G084398;Gobar.A05G000332;Gobar.A05G000393;Gobar.A06G072013;Gobar.A06G072154;Gobar.A06G072923;Gobar.A08G033753;Gobar.A09G043300;Gobar.A09G043967;Gobar.A10G038876;Gobar.A11G017764;Gobar.A11G018541;Gobar.D02G056331;Gobar.D03G080691;Gobar.D0…
GO:0006084	acetyl-CoA metabolic process	121	6	6.55	0.78317	Gobar.A03G074305;Gobar.A08G035571;Gobar.A11G017993;PimaS6.A03G073738;PimaS6.A08G035108;PimaS6.D02G058002
GO:0009165	nucleotide biosynthetic process	1108	107	59.98	0.78334	Gobar.A01G066885;Gobar.A02G083513;Gobar.A03G074644;Gobar.A04G085287;Gobar.A04G086170;Gobar.A04G086310;Gobar.A04G086314;Gobar.A05G000325;Gobar.A05G000958;Gobar.A05G001377;Gobar.A05G002206;Gobar.A05G004121;Gobar.A06G072780;Gobar.A07G068288;Gobar.A07G069030;Gobar.A08G035986;Gobar.A09G043265;Gobar.A11G015256;Gobar.A11G016504;Gobar.A11G016730;Gobar.A11G017142;Gobar.A11G017645;Gobar.A12G031078;Gobar.A1…
GO:0016998	cell wall macromolecule catabolic process	142	6	7.69	0.78625	Gobar.A11G016549;Gobar.D10G020669;Gobar.D10G020794;PimaS6.A11G016357;PimaS6.D10G030726;PimaS6.D10G030859
GO:0006468	protein phosphorylation	7977	400	431.83	0.78787	Gobar.A01G065270;Gobar.A01G065432;Gobar.A01G065606;Gobar.A01G065608;Gobar.A01G065966;Gobar.A01G068121;Gobar.A02G082504;Gobar.A02G082946;Gobar.A02G083073;Gobar.A02G084235;Gobar.A03G074436;Gobar.A03G075385;Gobar.A03G075386;Gobar.A03G075604;Gobar.A03G075955;Gobar.A05G000626;Gobar.A05G002082;Gobar.A05G002593;Gobar.A05G002729;Gobar.A05G003436;Gobar.A05G003697;Gobar.A05G004101;Gobar.A05G004541;Gobar.A0…
GO:0010411	xyloglucan metabolic process	249	12	13.48	0.78882	Gobar.A02G083911;Gobar.A03G076275;Gobar.A08G033741;Gobar.A12G030771;Gobar.D02G058400;Gobar.D06G063038;Gobar.D08G023359;Gobar.ML707285_1G087518;PimaS6.1ZG086751;PimaS6.A02G083359;PimaS6.D06G068534;PimaS6.D09G037541
GO:0010582	floral meristem determinacy	53	2	2.87	0.78892	Gobar.D02G058361;PimaS6.D02G057888
GO:1902626	assembly of large subunit precursor of preribosome	28	1	1.52	0.78956	Gobar.D10G021991
GO:0046835	carbohydrate phosphorylation	121	5	6.55	0.78983	Gobar.D05G005579;PimaS6.1ZG087031;PimaS6.1ZG087204;PimaS6.A09G040448;PimaS6.D05G005549
GO:0071421	manganese ion transmembrane transport	77	3	4.17	0.79372	PimaS6.A11G018068;PimaS6.D06G070277;PimaS6.D06G070279
GO:0070417	cellular response to cold	66	4	3.57	0.79739	Gobar.A05G000175;Gobar.A05G004232;PimaS6.A05G004257;PimaS6.D05G005206
GO:0000105	histidine biosynthetic process	54	2	2.92	0.79752	Gobar.D09G040642;PimaS6.D09G036887
GO:0009097	isoleucine biosynthetic process	54	2	2.92	0.79752	Gobar.D02G055818;Gobar.D03G081420
GO:0006312	mitotic recombination	54	2	2.92	0.79752	Gobar.D02G056323;PimaS6.D02G055848
GO:0009423	chorismate biosynthetic process	54	2	2.92	0.79752	Gobar.A10G039282;PimaS6.D12G023634
GO:0006611	protein export from nucleus	29	1	1.57	0.80096	Gobar.A13G054135
GO:0097468	programmed cell death in response to reactive oxygen species	29	1	1.57	0.80096	PimaS6.A04G085513
GO:0006839	mitochondrial transport	477	11	25.82	0.80191	Gobar.A11G015256;Gobar.D05G006938;Gobar.D05G009806;Gobar.D10G019193;PimaS6.A02G082141;PimaS6.A05G001040;PimaS6.A13G053070;PimaS6.D05G006041;PimaS6.D05G006896;PimaS6.D05G009778;PimaS6.D10G029294
GO:1901565	organonitrogen compound catabolic process	3085	135	167	0.80442	Gobar.A01G065288;Gobar.A01G066326;Gobar.A01G067239;Gobar.A01G067384;Gobar.A02G082674;Gobar.A02G083390;Gobar.A02G084281;Gobar.A03G074737;Gobar.A03G076616;Gobar.A04G085194;Gobar.A05G000598;Gobar.A05G002056;Gobar.A05G002153;Gobar.A05G002206;Gobar.A05G004774;Gobar.A07G068985;Gobar.A07G069841;Gobar.A07G070263;Gobar.A07G070668;Gobar.A08G033753;Gobar.A08G034488;Gobar.A09G045395;Gobar.A10G036786;Gobar.A1…
GO:0008610	lipid biosynthetic process	2806	135	151.9	0.80484	Gobar.A01G066290;Gobar.A01G067543;Gobar.A01G067544;Gobar.A02G083626;Gobar.A03G074305;Gobar.A03G075658;Gobar.A03G075782;Gobar.A04G084680;Gobar.A04G084682;Gobar.A04G084771;Gobar.A04G085023;Gobar.A04G085924;Gobar.A04G086197;Gobar.A04G086198;Gobar.A05G002056;Gobar.A05G003392;Gobar.A05G003486;Gobar.A05G004034;Gobar.A06G072853;Gobar.A08G033509;Gobar.A08G033668;Gobar.A08G034948;Gobar.A08G035571;Gobar.A1…
GO:0070475	rRNA base methylation	55	2	2.98	0.8058	Gobar.D12G029286;PimaS6.D12G025219
GO:0016042	lipid catabolic process	649	21	35.13	0.8078	Gobar.A01G065411;Gobar.A05G000020;Gobar.A05G000990;Gobar.A05G002056;Gobar.A05G002285;Gobar.A06G073453;Gobar.A07G068985;Gobar.A10G036874;Gobar.D03G080253;Gobar.D05G007148;Gobar.D06G064579;Gobar.D07G059532;Gobar.D08G024966;PimaS6.A05G000020;PimaS6.A05G001006;PimaS6.A05G002091;PimaS6.D02G057384;PimaS6.D03G079726;PimaS6.D05G007334;PimaS6.D06G070036;PimaS6.D07G059039
GO:0006189	de novo' IMP biosynthetic process	79	3	4.28	0.8078	PimaS6.1ZG086704;PimaS6.1ZG086910;PimaS6.A04G084219
GO:0030001	metal ion transport	1357	39	73.46	0.80892	Gobar.A02G082266;Gobar.A03G074744;Gobar.A03G075630;Gobar.A05G000175;Gobar.A06G072172;Gobar.A06G072732;Gobar.A07G070330;Gobar.A08G033780;Gobar.A11G017563;Gobar.A11G018299;Gobar.D03G081244;Gobar.D04G078339;Gobar.D06G064505;Gobar.D06G064824;Gobar.D06G064832;Gobar.D10G019635;Gobar.D10G022581;Gobar.D12G028098;Gobar.ML707615_1G087449;PimaS6.A01G063540;PimaS6.A02G081703;PimaS6.A02G082398;PimaS6.A03G0739…
GO:0045488	pectin metabolic process	796	50	43.09	0.81124	Gobar.A01G067809;Gobar.A02G084022;Gobar.A03G074360;Gobar.A07G069654;Gobar.A09G043544;Gobar.A10G039226;Gobar.A11G015610;Gobar.A12G031487;Gobar.A12G032300;Gobar.A12G032301;Gobar.A12G032563;Gobar.A12G032945;Gobar.A13G055091;Gobar.A13G055092;Gobar.D01G051034;Gobar.D01G052229;Gobar.D03G081632;Gobar.D05G008913;Gobar.D05G008917;Gobar.D05G008923;Gobar.D05G008924;Gobar.D05G008925;Gobar.D05G008929;Gobar.D0…
GO:0010821	regulation of mitochondrion organization	30	1	1.62	0.81174	PimaS6.A01G064021
GO:0071051	polyadenylation-dependent snoRNA 3'-end processing	30	1	1.62	0.81174	Gobar.D11G012636
GO:0009648	photoperiodism	317	3	17.16	0.81262	Gobar.A02G082008;Gobar.D08G026002;PimaS6.D08G021940
GO:0006886	intracellular protein transport	2341	92	126.73	0.81436	Gobar.A02G083449;Gobar.A04G085752;Gobar.A04G085974;Gobar.A05G000133;Gobar.A05G001632;Gobar.A05G003608;Gobar.A06G071255;Gobar.A07G069098;Gobar.A07G070127;Gobar.A08G036524;Gobar.A11G015908;Gobar.A11G017576;Gobar.A11G018089;Gobar.A11G018972;Gobar.A12G030946;Gobar.A12G030955;Gobar.A13G052751;Gobar.A13G053048;Gobar.A13G054135;Gobar.A13G055270;Gobar.A13G055438;Gobar.A13G055499;Gobar.D01G049895;Gobar.D0…
GO:0044772	mitotic cell cycle phase transition	220	4	11.91	0.81441	Gobar.D03G081198;Gobar.D09G041390;PimaS6.D03G080658;PimaS6.D09G037595
GO:0006813	potassium ion transport	333	7	18.03	0.81469	Gobar.A11G017563;Gobar.D04G078339;Gobar.D06G064505;Gobar.D10G019635;Gobar.ML707615_1G087449;PimaS6.A03G073974;PimaS6.A11G017354
GO:0006644	phospholipid metabolic process	1120	37	60.63	0.81584	Gobar.A02G083626;Gobar.A03G074305;Gobar.A03G075782;Gobar.A05G000020;Gobar.A06G072853;Gobar.A06G073606;Gobar.A08G034948;Gobar.A08G035571;Gobar.A11G017993;Gobar.A12G030922;Gobar.A12G031670;Gobar.D03G079569;Gobar.D03G080253;Gobar.D05G007921;Gobar.D07G059532;Gobar.D08G024293;Gobar.D13G046229;PimaS6.1ZG087811;PimaS6.1ZG087816;PimaS6.1ZG087888;PimaS6.A02G083062;PimaS6.A03G073738;PimaS6.A03G075209;PimaS…
GO:0060320	rejection of self pollen	104	4	5.63	0.82051	Gobar.D05G009462;Gobar.D05G009464;Gobar.D05G009466;PimaS6.D08G019372
GO:0009646	response to absence of light	104	4	5.63	0.82051	Gobar.A05G000175;Gobar.D02G057548;PimaS6.D02G057091;PimaS6.D05G005206
GO:0016482	cytosolic transport	201	23	10.88	0.82111	Gobar.A02G083496;Gobar.A03G075581;Gobar.A05G004285;Gobar.A10G039357;Gobar.A10G039791;Gobar.A13G054163;Gobar.D02G056338;Gobar.D06G063290;Gobar.D10G019768;Gobar.D12G027993;Gobar.D13G047789;PimaS6.A02G081911;PimaS6.A03G075012;PimaS6.A05G004307;PimaS6.A10G045232;PimaS6.A11G016507;PimaS6.A13G053672;PimaS6.D06G068785;PimaS6.D06G068787;PimaS6.D10G029846;PimaS6.D11G010703;PimaS6.D12G023951;PimaS6.D13G047…
GO:0009725	response to hormone	5056	210	273.7	0.82614	Gobar.A01G065670;Gobar.A01G066889;Gobar.A01G067113;Gobar.A01G067682;Gobar.A02G082005;Gobar.A02G082644;Gobar.A02G083288;Gobar.A02G083843;Gobar.A02G083976;Gobar.A03G074871;Gobar.A03G074888;Gobar.A03G075387;Gobar.A03G076686;Gobar.A03G076852;Gobar.A04G084398;Gobar.A04G085875;Gobar.A04G086123;Gobar.A04G086449;Gobar.A05G000332;Gobar.A05G000393;Gobar.A05G001598;Gobar.A05G002565;Gobar.A05G003690;Gobar.A0…
GO:0042335	cuticle development	58	2	3.14	0.82887	Gobar.A12G031653;PimaS6.A12G027602
GO:0006814	sodium ion transport	58	2	3.14	0.82887	Gobar.A03G075630;PimaS6.A03G075061
GO:0010497	plasmodesmata-mediated intercellular transport	58	2	3.14	0.82887	Gobar.D09G042980;PimaS6.D09G039212
GO:0032012	regulation of ARF protein signal transduction	58	2	3.14	0.82887	Gobar.A08G035909;PimaS6.A08G035438
GO:0015749	monosaccharide transmembrane transport	58	2	3.14	0.82887	Gobar.A06G072949;Gobar.D10G021120
GO:0070932	histone H3 deacetylation	58	2	3.14	0.82887	Gobar.A06G073552;PimaS6.A06G073013
GO:0034427	nuclear-transcribed mRNA catabolic process, exonucleolytic, 3'-5'	58	2	3.14	0.82887	Gobar.D11G012636;PimaS6.A02G083360
GO:0010431	seed maturation	173	7	9.37	0.82898	Gobar.A06G073222;Gobar.A10G037492;Gobar.D07G062142;Gobar.D11G012138;PimaS6.A06G072695;PimaS6.D07G061635;PimaS6.D11G012080
GO:0030574	collagen catabolic process	32	1	1.73	0.83157	Gobar.D11G010738
GO:0002181	cytoplasmic translation	407	22	22.03	0.83164	Gobar.A03G075324;Gobar.A05G004076;Gobar.A08G033307;Gobar.A09G043759;Gobar.A09G045873;Gobar.A10G039655;Gobar.D03G079952;Gobar.D06G063548;Gobar.D07G061349;Gobar.D07G062034;Gobar.D08G022883;Gobar.D09G040828;Gobar.D11G012706;PimaS6.A03G074770;PimaS6.A05G004095;PimaS6.A07G066950;PimaS6.A08G032866;PimaS6.A09G042176;PimaS6.A10G045517;PimaS6.D06G069042;PimaS6.D08G018855;PimaS6.D11G010235
GO:0015706	nitrate transport	106	4	5.74	0.83168	PimaS6.1ZG088111;PimaS6.A03G073962;PimaS6.D03G080932;PimaS6.D05G006214
GO:0009696	salicylic acid metabolic process	151	6	8.17	0.83195	Gobar.A10G037308;Gobar.A11G015321;Gobar.D02G055896;Gobar.D10G019875;PimaS6.A11G015132;PimaS6.D02G055405
GO:0006817	phosphate ion transport	547	25	29.61	0.83347	Gobar.A03G075938;Gobar.A07G070312;Gobar.A09G043909;Gobar.A09G044995;Gobar.A09G045191;Gobar.D01G050604;Gobar.D03G080829;Gobar.D05G006248;Gobar.D05G006379;Gobar.D05G006380;Gobar.D08G026266;Gobar.D09G040173;Gobar.D10G021120;Gobar.D10G021924;PimaS6.A03G073962;PimaS6.A03G075365;PimaS6.A07G066798;PimaS6.A09G040191;PimaS6.A09G041280;PimaS6.D01G050108;PimaS6.D03G080932;PimaS6.D05G006344;PimaS6.D05G006345…
GO:0009556	microsporogenesis	59	2	3.19	0.836	Gobar.D06G064579;PimaS6.D06G070036
GO:0045116	protein neddylation	59	2	3.19	0.836	Gobar.D04G077505;PimaS6.D04G076976
GO:0055081	anion homeostasis	59	2	3.19	0.836	Gobar.D02G057548;PimaS6.D02G057091
GO:0045039	protein insertion into mitochondrial inner membrane	59	2	3.19	0.836	PimaS6.A05G001040;PimaS6.D05G006041
GO:0016575	histone deacetylation	117	4	6.33	0.83609	Gobar.A06G073552;PimaS6.A06G072695;PimaS6.A06G073013;PimaS6.A11G017065
GO:0090150	establishment of protein localization to membrane	387	6	20.95	0.83717	Gobar.A11G018972;Gobar.D12G027546;PimaS6.A05G001040;PimaS6.A11G018672;PimaS6.D05G006041;PimaS6.D12G023485
GO:0006633	fatty acid biosynthetic process	676	33	36.59	0.84058	Gobar.A03G075658;Gobar.A04G085023;Gobar.A05G002056;Gobar.A05G003486;Gobar.A10G039379;Gobar.A10G039381;Gobar.A13G053827;Gobar.A13G053828;Gobar.A13G054156;Gobar.D01G049461;Gobar.D02G056366;Gobar.D05G007148;Gobar.D05G008180;Gobar.D05G008523;Gobar.D06G063615;Gobar.D10G022152;Gobar.D10G022155;Gobar.D10G022156;Gobar.D11G012974;Gobar.D13G048621;Gobar.D13G048622;PimaS6.A03G075085;PimaS6.A05G002091;PimaS6…
GO:0000492	box C/D snoRNP assembly	33	1	1.79	0.84069	PimaS6.A08G035287
GO:0007009	plasma membrane organization	33	1	1.79	0.84069	Gobar.A03G076670
GO:0009312	oligosaccharide biosynthetic process	246	12	13.32	0.84073	Gobar.A05G004214;Gobar.D07G061626;Gobar.D08G024293;PimaS6.1ZG087811;PimaS6.1ZG087816;PimaS6.1ZG087888;PimaS6.A05G004238;PimaS6.A07G065452;PimaS6.A09G040425;PimaS6.D05G006240;PimaS6.D07G060285;PimaS6.D10G031784
GO:0010044	response to aluminum ion	60	2	3.25	0.84285	Gobar.D09G041170;PimaS6.D09G037382
GO:0140021	mitochondrial ADP transmembrane transport	60	2	3.25	0.84285	Gobar.D05G006938;PimaS6.D05G006896
GO:0048235	pollen sperm cell differentiation	60	2	3.25	0.84285	Gobar.A07G068714;PimaS6.A07G065203
GO:1990544	mitochondrial ATP transmembrane transport	60	2	3.25	0.84285	Gobar.D05G006938;PimaS6.D05G006896
GO:0010197	polar nucleus fusion	60	2	3.25	0.84285	Gobar.D10G019589;PimaS6.D10G029673
GO:0007005	mitochondrion organization	680	18	36.81	0.84309	Gobar.A01G067025;Gobar.A01G067028;Gobar.A03G076449;Gobar.A05G001566;Gobar.A11G018764;Gobar.D05G009806;Gobar.D06G064582;Gobar.D09G042462;PimaS6.A01G064021;PimaS6.A03G075896;PimaS6.A05G001040;PimaS6.A05G001588;PimaS6.A11G017463;PimaS6.A11G018499;PimaS6.D05G006041;PimaS6.D05G009778;PimaS6.D06G070039;PimaS6.D12G025285
GO:0046470	phosphatidylcholine metabolic process	85	3	4.6	0.84525	Gobar.D03G080253;Gobar.D07G059532;PimaS6.D07G059039
GO:0022618	ribonucleoprotein complex assembly	777	44	42.06	0.84918	Gobar.A01G067852;Gobar.A02G083890;Gobar.A03G074623;Gobar.A03G074688;Gobar.A03G075324;Gobar.A05G004076;Gobar.A09G043759;Gobar.A10G037120;Gobar.A11G018019;Gobar.D01G050997;Gobar.D01G051266;Gobar.D01G052272;Gobar.D03G079952;Gobar.D03G081305;Gobar.D06G063548;Gobar.D07G061349;Gobar.D07G062034;Gobar.D08G022900;Gobar.D08G025434;Gobar.D08G025435;Gobar.D09G040828;Gobar.D10G021991;Gobar.D11G012706;PimaS6.1…
GO:0032365	intracellular lipid transport	75	4	4.06	0.84927	Gobar.D13G047669;PimaS6.A08G033969;PimaS6.A09G039913;PimaS6.A10G044770
GO:0030198	extracellular matrix organization	134	7	7.25	0.84929	Gobar.A12G030111;Gobar.A12G030112;Gobar.D01G049467;Gobar.D11G010738;PimaS6.A12G026062;PimaS6.A12G026063;PimaS6.D01G048988
GO:0051567	histone H3-K9 methylation	45	2	2.44	0.8493	Gobar.A08G035815;Gobar.D08G025674
GO:1990110	callus formation	34	1	1.84	0.84932	Gobar.A11G015535
GO:0009099	valine biosynthetic process	34	1	1.84	0.84932	Gobar.D02G055818
GO:0051513	regulation of monopolar cell growth	34	1	1.84	0.84932	PimaS6.D04G076911
GO:1905786	positive regulation of anaphase-promoting complex-dependent catabolic process	34	1	1.84	0.84932	Gobar.D11G009999
GO:0030091	protein repair	61	2	3.3	0.84944	Gobar.D13G046693;PimaS6.D13G046222
GO:0018210	peptidyl-threonine modification	61	2	3.3	0.84944	Gobar.D03G079868;PimaS6.D03G079330
GO:0010162	seed dormancy process	115	5	6.23	0.85079	Gobar.A06G073222;Gobar.A10G037492;Gobar.D07G062142;PimaS6.A06G072695;PimaS6.D07G061635
GO:0061615	glycolytic process through fructose-6-phosphate	62	2	3.36	0.85578	Gobar.D03G081987;PimaS6.D03G081429
GO:0032544	plastid translation	62	2	3.36	0.85578	Gobar.A01G068098;PimaS6.A01G064589
GO:0007041	lysosomal transport	35	1	1.89	0.85748	PimaS6.D12G023951
GO:0018106	peptidyl-histidine phosphorylation	35	1	1.89	0.85748	Gobar.A12G031445
GO:0002098	tRNA wobble uridine modification	88	3	4.76	0.86147	Gobar.D11G010885;PimaS6.A09G042176;PimaS6.D11G010861
GO:0010158	abaxial cell fate specification	63	2	3.41	0.86188	Gobar.D06G062903;PimaS6.D06G068399
GO:0009451	RNA modification	1189	50	64.37	0.86306	Gobar.A01G066436;Gobar.A02G083213;Gobar.A02G083996;Gobar.A02G084088;Gobar.A04G086450;Gobar.A05G003246;Gobar.A10G037024;Gobar.A10G037717;Gobar.A12G031293;Gobar.D01G051633;Gobar.D05G007090;Gobar.D05G007172;Gobar.D07G059048;Gobar.D07G059051;Gobar.D07G061752;Gobar.D08G026302;Gobar.D09G040778;Gobar.D10G019589;Gobar.D11G010834;Gobar.D11G010839;Gobar.D11G010885;Gobar.D11G013236;Gobar.D11G014539;Gobar.D1…
GO:0007275	multicellular organism development	6061	130	328.11	0.86422	Gobar.A01G066659;Gobar.A01G067956;Gobar.A02G082008;Gobar.A02G082963;Gobar.A02G083100;Gobar.A02G084146;Gobar.A04G085194;Gobar.A04G085557;Gobar.A05G004983;Gobar.A06G071626;Gobar.A06G073222;Gobar.A07G068714;Gobar.A07G070412;Gobar.A08G033741;Gobar.A09G045485;Gobar.A10G037492;Gobar.A10G038169;Gobar.A10G039161;Gobar.A11G015535;Gobar.A12G030955;Gobar.A12G031653;Gobar.A13G052985;Gobar.A13G054047;Gobar.A1…
GO:0040029	regulation of gene expression, epigenetic	282	7	15.27	0.87134	Gobar.A08G035815;Gobar.D02G057513;Gobar.D05G005800;Gobar.D08G023827;Gobar.D08G024191;Gobar.D08G025674;PimaS6.D08G019773
GO:0031048	heterochromatin assembly by small RNA	37	1	2	0.8725	Gobar.A08G035815
GO:0015866	ADP transport	97	3	5.25	0.87257	Gobar.D05G006938;PimaS6.D02G057384;PimaS6.D05G006896
GO:0006662	glycerol ether metabolic process	66	2	3.57	0.87877	Gobar.A05G004426;Gobar.A12G030085
GO:0042138	meiotic DNA double-strand break formation	38	1	2.06	0.8794	Gobar.A02G082206
GO:0019761	glucosinolate biosynthetic process	38	1	2.06	0.8794	Gobar.D01G052359
GO:0009395	phospholipid catabolic process	38	1	2.06	0.8794	PimaS6.D03G079726
GO:0010256	endomembrane system organization	466	12	25.23	0.87961	Gobar.A03G076670;Gobar.A13G055330;Gobar.D04G078885;Gobar.D09G040034;Gobar.D11G010815;Gobar.D12G027993;PimaS6.A11G014692;PimaS6.A13G054775;PimaS6.A13G054837;PimaS6.D04G078364;PimaS6.D11G010798;PimaS6.D12G023951
GO:0071215	cellular response to abscisic acid stimulus	744	18	40.28	0.88053	Gobar.A02G082644;Gobar.A04G085875;Gobar.A07G068425;Gobar.A10G038764;Gobar.A11G014849;Gobar.D10G021516;Gobar.D13G048809;Gobar.ML706320_1G086626;Gobar.ML707864_1G087329;PimaS6.1ZG088299;PimaS6.A02G082100;PimaS6.A02G082841;PimaS6.A04G085343;PimaS6.A10G044649;PimaS6.A10G044653;PimaS6.A11G014667;PimaS6.D05G006413;PimaS6.D11G010119
GO:0002758	innate immune response-activating signal transduction	39	1	2.11	0.88594	Gobar.D02G056298
GO:0071028	nuclear mRNA surveillance	71	2	3.84	0.88597	Gobar.D11G012636;PimaS6.A02G083360
GO:0006400	tRNA modification	417	22	22.57	0.88697	Gobar.A02G083996;Gobar.A02G084088;Gobar.A04G086450;Gobar.A10G037717;Gobar.D05G007090;Gobar.D07G059048;Gobar.D07G059051;Gobar.D08G026302;Gobar.D11G010885;Gobar.D11G013236;Gobar.D11G014539;Gobar.D11G014547;Gobar.ML707660_1G086977;PimaS6.A04G085928;PimaS6.A09G042176;PimaS6.A10G043634;PimaS6.D05G007046;PimaS6.D06G069934;PimaS6.D07G059504;PimaS6.D08G022242;PimaS6.D08G022248;PimaS6.D11G010861
GO:0000122	negative regulation of transcription by RNA polymerase II	68	2	3.68	0.88895	PimaS6.D09G036697;PimaS6.D09G036698
GO:1903830	magnesium ion transmembrane transport	68	2	3.68	0.88895	Gobar.A02G082266;PimaS6.A02G081703
GO:0006457	protein folding	1058	48	57.27	0.88916	Gobar.A01G067843;Gobar.A03G075139;Gobar.A04G086118;Gobar.A06G071212;Gobar.A06G073702;Gobar.A09G045395;Gobar.A09G045602;Gobar.A10G038063;Gobar.A11G014641;Gobar.A11G017446;Gobar.A12G031729;Gobar.D01G050453;Gobar.D01G052262;Gobar.D02G056844;Gobar.D02G057080;Gobar.D04G079161;Gobar.D05G009118;Gobar.D06G062206;Gobar.D06G064029;Gobar.D07G059559;Gobar.D07G060292;Gobar.D08G025910;Gobar.D09G041906;Gobar.D0…
GO:0010093	specification of floral organ identity	40	1	2.17	0.89211	PimaS6.1ZG087465
GO:0016103	diterpenoid catabolic process	40	1	2.17	0.89211	Gobar.D08G024966
GO:0010375	stomatal complex patterning	40	1	2.17	0.89211	PimaS6.D05G006413
GO:0051131	chaperone-mediated protein complex assembly	40	1	2.17	0.89211	Gobar.D09G042462
GO:0009082	branched-chain amino acid biosynthetic process	94	3	5.09	0.89216	Gobar.D02G055818;Gobar.D03G081420;PimaS6.D02G055324
GO:0006890	retrograde vesicle-mediated transport, Golgi to endoplasmic reticulum	167	6	9.04	0.89356	Gobar.A01G067316;Gobar.D10G021201;Gobar.D11G012728;PimaS6.A01G063834;PimaS6.D10G031243;PimaS6.D11G012674
GO:0007064	mitotic sister chromatid cohesion	95	3	5.14	0.89363	Gobar.A04G084702;Gobar.ML706607_1G087193;PimaS6.A04G084147
GO:0006913	nucleocytoplasmic transport	544	10	29.45	0.89501	Gobar.A11G015908;Gobar.A11G018089;Gobar.A13G054135;Gobar.D02G056289;Gobar.D02G056298;Gobar.D02G058889;Gobar.D11G011228;PimaS6.A11G017859;PimaS6.A13G053643;PimaS6.D02G055817
GO:0046907	intracellular transport	3531	150	191.15	0.89681	Gobar.A02G082005;Gobar.A02G083449;Gobar.A02G083496;Gobar.A03G075581;Gobar.A04G085752;Gobar.A04G085974;Gobar.A05G000133;Gobar.A05G001632;Gobar.A05G003608;Gobar.A05G004285;Gobar.A06G071255;Gobar.A07G069098;Gobar.A07G069650;Gobar.A07G070059;Gobar.A07G070127;Gobar.A08G033922;Gobar.A08G036524;Gobar.A10G039357;Gobar.A10G039791;Gobar.A11G015908;Gobar.A11G017576;Gobar.A11G018089;Gobar.A11G018972;Gobar.A1…
GO:1900150	regulation of defense response to fungus	96	3	5.2	0.89763	PimaS6.A02G082785;PimaS6.A02G082786;PimaS6.D05G006413
GO:1902183	regulation of shoot apical meristem development	41	1	2.22	0.89796	PimaS6.D06G068399
GO:0019430	removal of superoxide radicals	41	1	2.22	0.89796	Gobar.D13G047597
GO:0010239	chloroplast mRNA processing	41	1	2.22	0.89796	PimaS6.A01G062938
GO:0031425	chloroplast RNA processing	82	2	4.44	0.89801	PimaS6.A01G062938;PimaS6.A12G026340
GO:0010311	lateral root formation	121	4	6.55	0.89822	Gobar.A11G015535;Gobar.A13G054156;Gobar.D08G024557;Gobar.D10G020995
GO:0045901	positive regulation of translational elongation	70	2	3.79	0.89833	Gobar.D11G010281;PimaS6.D11G010256
GO:0045905	positive regulation of translational termination	70	2	3.79	0.89833	Gobar.D11G010281;PimaS6.D11G010256
GO:0017004	cytochrome complex assembly	192	7	10.39	0.89949	Gobar.A04G085699;Gobar.A07G069136;Gobar.A07G069514;PimaS6.A04G085175;PimaS6.A06G071493;PimaS6.A07G066010;PimaS6.A09G040749
GO:0043666	regulation of phosphoprotein phosphatase activity	474	16	25.66	0.90333	Gobar.A04G085875;Gobar.A07G068425;Gobar.A10G038764;Gobar.D10G021516;PimaS6.A03G073607;PimaS6.A04G084053;PimaS6.A04G085343;PimaS6.A09G039876;PimaS6.A10G044649;PimaS6.A10G044653;PimaS6.A10G045349;PimaS6.A11G014667;PimaS6.A11G016227;PimaS6.D04G078629;PimaS6.D11G010119;PimaS6.D13G047396
GO:0071941	nitrogen cycle metabolic process	42	1	2.27	0.90348	Gobar.D08G025674
GO:0098659	inorganic cation import across plasma membrane	42	1	2.27	0.90348	PimaS6.A03G075061
GO:0042391	regulation of membrane potential	42	1	2.27	0.90348	PimaS6.A13G053975
GO:0031328	positive regulation of cellular biosynthetic process	2035	84	110.16	0.9043	Gobar.A01G065753;Gobar.A01G067796;Gobar.A02G083100;Gobar.A02G083225;Gobar.A03G075085;Gobar.A03G075086;Gobar.A03G075087;Gobar.A03G075091;Gobar.A03G075093;Gobar.A03G075376;Gobar.A03G075691;Gobar.A04G085965;Gobar.A05G004565;Gobar.A07G069928;Gobar.A10G038666;Gobar.A11G015535;Gobar.A11G018839;Gobar.A11G018996;Gobar.D02G057338;Gobar.D03G080964;Gobar.D04G078316;Gobar.D05G009748;Gobar.D05G009759;Gobar.D0…
GO:0090158	endoplasmic reticulum membrane organization	98	3	5.31	0.90523	Gobar.D11G010815;PimaS6.A11G014692;PimaS6.D11G010798
GO:0071555	cell wall organization	1519	69	82.23	0.90597	Gobar.A01G066842;Gobar.A01G067809;Gobar.A01G067810;Gobar.A03G076275;Gobar.A05G004471;Gobar.A06G071332;Gobar.A07G069654;Gobar.A08G033723;Gobar.A10G039226;Gobar.A11G015610;Gobar.A12G030111;Gobar.A12G030112;Gobar.A12G030771;Gobar.A12G031487;Gobar.A12G032300;Gobar.A12G032301;Gobar.A12G032563;Gobar.A12G032990;Gobar.A13G055091;Gobar.A13G055092;Gobar.D01G049467;Gobar.D01G051034;Gobar.D01G052229;Gobar.D0…
GO:0070536	protein K63-linked deubiquitination	43	1	2.33	0.90871	Gobar.A05G002287
GO:0031145	anaphase-promoting complex-dependent catabolic process	77	2	4.17	0.90875	Gobar.D06G063203;Gobar.D11G009999
GO:0006378	mRNA polyadenylation	73	2	3.95	0.91102	PimaS6.A08G034072;PimaS6.D08G020145
GO:0007178	transmembrane receptor protein serine/threonine kinase signaling pathway	150	5	8.12	0.91328	Gobar.A06G073430;Gobar.D06G064554;PimaS6.A06G072895;PimaS6.D02G055677;PimaS6.D06G070015
GO:0034220	ion transmembrane transport	2933	190	158.78	0.91366	Gobar.A01G066443;Gobar.A01G066885;Gobar.A02G082266;Gobar.A02G083513;Gobar.A02G084309;Gobar.A03G074644;Gobar.A03G074744;Gobar.A03G075630;Gobar.A03G076025;Gobar.A04G085287;Gobar.A04G085571;Gobar.A04G085856;Gobar.A04G085973;Gobar.A04G086170;Gobar.A05G000325;Gobar.A05G000958;Gobar.A05G001439;Gobar.A06G071535;Gobar.A06G071857;Gobar.A06G072780;Gobar.A07G068288;Gobar.A07G069030;Gobar.A07G070438;Gobar.A0…
GO:0032543	mitochondrial translation	126	4	6.82	0.91457	Gobar.A09G043991;Gobar.A10G038397;PimaS6.A08G035079;PimaS6.A10G044291
GO:1901800	positive regulation of proteasomal protein catabolic process	171	3	9.26	0.91516	Gobar.A02G083390;Gobar.D11G009999;PimaS6.A02G082841
GO:0006352	DNA-templated transcription, initiation	379	19	20.52	0.91561	Gobar.A07G068609;Gobar.A08G035595;Gobar.D05G009748;Gobar.D05G009749;Gobar.D05G009759;Gobar.D05G009760;Gobar.D08G025364;Gobar.D10G021592;PimaS6.A03G074867;PimaS6.A07G065104;PimaS6.A11G018292;PimaS6.A13G052886;PimaS6.A13G053685;PimaS6.D05G009701;PimaS6.D07G059008;PimaS6.D10G031624;PimaS6.D11G013832;PimaS6.D12G025122;PimaS6.D13G047210
GO:0006006	glucose metabolic process	199	7	10.77	0.91771	Gobar.A07G071088;Gobar.A10G037344;Gobar.D07G062090;PimaS6.A07G067586;PimaS6.A10G043277;PimaS6.D07G061580;PimaS6.D10G030141
GO:0006122	mitochondrial electron transport, ubiquinol to cytochrome c	45	1	2.44	0.91833	Gobar.A05G004904
GO:0009306	protein secretion	45	1	2.44	0.91833	PimaS6.D09G038189
GO:0007062	sister chromatid cohesion	177	6	9.58	0.91842	Gobar.A04G084702;Gobar.A11G015294;Gobar.D05G005642;Gobar.ML706607_1G087193;PimaS6.A04G084147;PimaS6.A11G015105
GO:0031047	gene silencing by RNA	438	9	23.71	0.91857	Gobar.A05G001142;Gobar.A08G035815;Gobar.D05G006189;Gobar.D08G025574;Gobar.D09G041152;Gobar.D10G020532;PimaS6.D05G006378;PimaS6.D09G037365;PimaS6.D10G030593
GO:0048506	regulation of timing of meristematic phase transition	75	2	4.06	0.91864	PimaS6.A02G083209;PimaS6.D03G079475
GO:0007031	peroxisome organization	226	7	12.23	0.9191	Gobar.A08G036524;Gobar.A11G017576;Gobar.D07G060496;Gobar.D12G028113;PimaS6.A08G036061;PimaS6.D02G057384;PimaS6.D12G024071
GO:0017038	protein import	564	16	30.53	0.91934	Gobar.A02G083449;Gobar.A04G085752;Gobar.A06G071255;Gobar.A08G036524;Gobar.A11G015908;Gobar.A11G018089;Gobar.A12G030955;Gobar.A13G052751;Gobar.D02G058889;Gobar.D05G009806;Gobar.D11G011228;PimaS6.A02G082894;PimaS6.A06G070732;PimaS6.A08G036061;PimaS6.A11G017859;PimaS6.D05G009778
GO:0006857	oligopeptide transport	203	7	10.99	0.92146	Gobar.A05G002963;Gobar.A09G045191;Gobar.D08G025977;Gobar.D09G040173;Gobar.D09G042285;PimaS6.A05G002977;PimaS6.A09G041475
GO:0009631	cold acclimation	103	3	5.58	0.92204	Gobar.A05G004232;Gobar.A11G015788;PimaS6.A05G004257
GO:0009958	positive gravitropism	76	2	4.11	0.92221	Gobar.D05G006671;PimaS6.D05G006627
GO:0009911	positive regulation of flower development	76	2	4.11	0.92221	Gobar.D08G026002;PimaS6.D08G021940
GO:0080112	seed growth	46	1	2.49	0.92275	PimaS6.1ZG087465
GO:0055072	iron ion homeostasis	137	2	7.42	0.92292	Gobar.D11G013583;PimaS6.D10G031199
GO:0055088	lipid homeostasis	151	7	8.17	0.92308	Gobar.D02G057548;Gobar.D06G064582;Gobar.D12G027846;PimaS6.A12G027242;PimaS6.D02G057091;PimaS6.D06G070039;PimaS6.D12G023801
GO:1901137	carbohydrate derivative biosynthetic process	2265	164	122.61	0.92323	Gobar.A01G066885;Gobar.A02G082559;Gobar.A02G083513;Gobar.A02G083626;Gobar.A03G074644;Gobar.A03G075782;Gobar.A04G085287;Gobar.A04G086052;Gobar.A04G086170;Gobar.A05G000325;Gobar.A05G000958;Gobar.A05G001094;Gobar.A05G001377;Gobar.A05G002206;Gobar.A06G071901;Gobar.A06G072780;Gobar.A06G072853;Gobar.A07G068288;Gobar.A07G068657;Gobar.A07G069030;Gobar.A07G069551;Gobar.A08G033509;Gobar.A08G035986;Gobar.A0…
GO:0007140	male meiotic nuclear division	77	2	4.17	0.92564	Gobar.A01G067956;PimaS6.A01G064452
GO:0009156	ribonucleoside monophosphate biosynthetic process	221	9	11.96	0.92568	Gobar.A05G001377;Gobar.A12G032471;Gobar.D05G005692;PimaS6.1ZG086704;PimaS6.1ZG086910;PimaS6.A04G084219;PimaS6.A05G001398;PimaS6.A12G028418;PimaS6.D05G005660
GO:0006465	signal peptide processing	130	4	7.04	0.92591	Gobar.D05G006478;PimaS6.1ZG087946;PimaS6.D01G050269;PimaS6.D05G006444
GO:0044030	regulation of DNA methylation	47	1	2.54	0.92694	Gobar.D08G025674
GO:0000304	response to singlet oxygen	47	1	2.54	0.92694	PimaS6.A04G085513
GO:0006790	sulfur compound metabolic process	1421	68	76.92	0.92724	Gobar.A01G067939;Gobar.A02G082357;Gobar.A02G082559;Gobar.A02G082730;Gobar.A02G083567;Gobar.A03G074305;Gobar.A04G085781;Gobar.A06G073570;Gobar.A08G033509;Gobar.A08G035571;Gobar.A08G035618;Gobar.A09G045166;Gobar.A10G038597;Gobar.A11G014818;Gobar.A11G015637;Gobar.A11G017993;Gobar.A11G018580;Gobar.A11G018981;Gobar.A12G030058;Gobar.A12G030059;Gobar.A13G052630;Gobar.A13G053827;Gobar.A13G053828;Gobar.A1…
GO:0051260	protein homooligomerization	78	2	4.22	0.92892	Gobar.A03G074693;PimaS6.A03G074130
GO:0050793	regulation of developmental process	1790	28	96.9	0.92923	Gobar.A05G002349;Gobar.D02G055896;Gobar.D02G057548;Gobar.D02G058361;Gobar.D03G081762;Gobar.D07G061715;Gobar.D07G062142;Gobar.D08G026002;Gobar.D09G041977;Gobar.D10G020750;Gobar.D11G012138;Gobar.D12G029758;PimaS6.A02G083209;PimaS6.A05G000276;PimaS6.A13G054232;PimaS6.D02G055405;PimaS6.D02G057091;PimaS6.D02G057888;PimaS6.D03G079475;PimaS6.D04G076911;PimaS6.D05G007749;PimaS6.D06G068399;PimaS6.D07G0612…
GO:0007127	meiosis I	260	4	14.07	0.92933	Gobar.A11G015294;Gobar.D02G056323;PimaS6.A11G015105;PimaS6.D02G055848
GO:0070413	trehalose metabolism in response to stress	48	1	2.6	0.93089	PimaS6.A07G065452
GO:0000045	autophagosome assembly	132	4	7.15	0.93106	Gobar.A05G004670;Gobar.A05G004671;PimaS6.A05G004688;PimaS6.A05G004689
GO:0080163	regulation of protein serine/threonine phosphatase activity	252	9	13.64	0.93187	Gobar.A04G085875;Gobar.A07G068425;Gobar.A10G038764;Gobar.D10G021516;PimaS6.A04G085343;PimaS6.A10G044649;PimaS6.A10G044653;PimaS6.A11G014667;PimaS6.D11G010119
GO:0006906	vesicle fusion	111	7	6.01	0.93191	Gobar.A07G070059;Gobar.A12G030946;Gobar.D02G056136;Gobar.ML706134_1G086619;Gobar.ML706309_1G086709;PimaS6.A07G066538;PimaS6.A12G026891
GO:0019853	L-ascorbic acid biosynthetic process	49	1	2.65	0.93464	Gobar.A12G031839
GO:0016573	histone acetylation	222	9	12.02	0.9347	Gobar.A04G084702;Gobar.A08G034853;Gobar.ML706607_1G087193;PimaS6.A03G074867;PimaS6.A04G084147;PimaS6.A08G034402;PimaS6.A13G052886;PimaS6.D05G009701;PimaS6.D10G030690
GO:0045088	regulation of innate immune response	143	3	7.74	0.93475	Gobar.A05G001598;Gobar.D02G056298;PimaS6.D05G006413
GO:0000398	mRNA splicing, via spliceosome	799	35	43.25	0.93628	Gobar.A01G067852;Gobar.A02G083890;Gobar.A03G074688;Gobar.A04G085208;Gobar.A08G035926;Gobar.A10G037902;Gobar.A11G015651;Gobar.A13G053968;Gobar.A13G055676;Gobar.D01G050362;Gobar.D01G051825;Gobar.D01G052272;Gobar.D03G081305;Gobar.D08G025434;Gobar.D08G025435;Gobar.D11G014553;Gobar.D11G014560;Gobar.D12G028556;Gobar.D13G049255;PimaS6.1ZG086232;PimaS6.A01G064344;PimaS6.A02G083335;PimaS6.A04G084682;PimaS…
GO:0034204	lipid translocation	81	2	4.38	0.93797	PimaS6.A02G081468;PimaS6.D02G055364
GO:0090481	pyrimidine nucleotide-sugar transmembrane transport	145	7	7.85	0.93815	Gobar.A04G085973;Gobar.D07G059428;Gobar.D08G026306;PimaS6.1ZG087367;PimaS6.1ZG088319;PimaS6.A04G085442;PimaS6.D07G058946
GO:2000032	regulation of secondary shoot formation	50	1	2.71	0.93818	PimaS6.A13G054232
GO:0031507	heterochromatin assembly	149	3	8.07	0.9383	Gobar.A08G035815;Gobar.D05G005800;Gobar.D08G025674
GO:0032515	negative regulation of phosphoprotein phosphatase activity	185	6	10.01	0.93877	PimaS6.A04G085343;PimaS6.A09G039876;PimaS6.A10G044649;PimaS6.A10G044653;PimaS6.A11G014667;PimaS6.D11G010119
GO:0051603	proteolysis involved in cellular protein catabolic process	2134	84	115.52	0.93889	Gobar.A01G067239;Gobar.A02G082674;Gobar.A02G083390;Gobar.A02G084281;Gobar.A03G074737;Gobar.A04G085194;Gobar.A05G000598;Gobar.A05G002153;Gobar.A05G004774;Gobar.A08G033753;Gobar.A10G036786;Gobar.A11G014732;Gobar.A11G016658;Gobar.A11G018516;Gobar.A11G018972;Gobar.D01G050063;Gobar.D03G079628;Gobar.D03G081252;Gobar.D03G081978;Gobar.D04G078096;Gobar.D04G079312;Gobar.D05G006534;Gobar.D05G006674;Gobar.D0…
GO:0042908	xenobiotic transport	274	8	14.83	0.94006	Gobar.A11G017449;Gobar.A13G054705;Gobar.D02G057648;PimaS6.A11G017245;PimaS6.A13G054207;PimaS6.D02G057179;PimaS6.D13G047757;PimaS6.D13G047758
GO:1901607	alpha-amino acid biosynthetic process	724	39	39.19	0.94063	Gobar.A02G082338;Gobar.A02G083427;Gobar.A03G076616;Gobar.A07G070668;Gobar.A07G071160;Gobar.A11G015637;Gobar.A11G019026;Gobar.A12G030058;Gobar.A12G030059;Gobar.A13G053599;Gobar.A13G055046;Gobar.D02G055818;Gobar.D02G056937;Gobar.D02G057353;Gobar.D03G081420;Gobar.D04G079150;Gobar.D06G064350;Gobar.D08G024138;Gobar.D12G029250;PimaS6.1ZG086831;PimaS6.1ZG086966;PimaS6.A02G081781;PimaS6.A02G081882;PimaS6…
GO:0010305	leaf vascular tissue pattern formation	82	2	4.44	0.94073	Gobar.A01G066659;PimaS6.A01G063192
GO:0009695	jasmonic acid biosynthetic process	82	2	4.44	0.94073	Gobar.A08G033668;Gobar.D08G023279
GO:0006081	cellular aldehyde metabolic process	233	8	12.61	0.94083	Gobar.A06G073984;Gobar.D09G042048;Gobar.D13G046693;Gobar.D13G047352;PimaS6.A06G073439;PimaS6.D09G038267;PimaS6.D13G046222;PimaS6.D13G046858
GO:0000467	exonucleolytic trimming to generate mature 3'-end of 5.8S rRNA from tricistronic rRNA transcript (SSU-rRNA, 5.8S rRNA, LSU-rRNA)	51	1	2.76	0.94153	PimaS6.A02G083360
GO:0006526	arginine biosynthetic process	51	1	2.76	0.94153	PimaS6.A13G053811
GO:0009089	lysine biosynthetic process via diaminopimelate	51	1	2.76	0.94153	PimaS6.A07G067661
GO:0006488	dolichol-linked oligosaccharide biosynthetic process	51	1	2.76	0.94153	PimaS6.A10G042917
GO:0031668	cellular response to extracellular stimulus	553	23	29.94	0.94171	Gobar.A01G065708;Gobar.A02G082729;Gobar.A05G001945;Gobar.A10G036668;Gobar.A10G037920;Gobar.A12G031215;Gobar.A12G031859;Gobar.D01G049978;Gobar.D01G049979;Gobar.D01G050604;Gobar.D07G061619;PimaS6.A01G062227;PimaS6.A02G082181;PimaS6.A05G001984;PimaS6.A10G042634;PimaS6.A10G043840;PimaS6.A12G027806;PimaS6.D01G049497;PimaS6.D01G050108;PimaS6.D05G006998;PimaS6.D07G061122;PimaS6.D09G037127;PimaS6.D10G031…
GO:0120009	intermembrane lipid transfer	83	2	4.49	0.94338	Gobar.A10G037917;PimaS6.A10G043837
GO:0031640	killing of cells of another organism	106	3	5.74	0.94339	PimaS6.A02G081668;PimaS6.D01G049436;PimaS6.D01G049439
GO:0010243	response to organonitrogen compound	472	11	25.55	0.94395	Gobar.A10G039411;Gobar.D02G058852;Gobar.D04G079312;Gobar.D09G041977;Gobar.D10G019196;Gobar.D13G049062;PimaS6.A10G045282;PimaS6.D09G038195;PimaS6.D10G029297;PimaS6.D13G047396;PimaS6.D13G048570
GO:0016114	terpenoid biosynthetic process	473	31	25.61	0.9441	Gobar.A01G066290;Gobar.A03G074305;Gobar.A04G084680;Gobar.A04G084682;Gobar.A04G084771;Gobar.A04G085924;Gobar.A05G003392;Gobar.A08G033509;Gobar.A08G035571;Gobar.A11G018342;Gobar.A11G018355;Gobar.A11G018605;Gobar.D05G008447;Gobar.D05G008448;Gobar.D05G009150;Gobar.D05G009556;Gobar.D05G009569;Gobar.D06G064881;Gobar.D10G021314;Gobar.D11G013992;Gobar.D11G014005;Gobar.D11G014008;Gobar.D12G027215;PimaS6.A…
GO:0010029	regulation of seed germination	185	8	10.01	0.94453	Gobar.D02G055896;Gobar.D07G062142;Gobar.D11G012138;Gobar.D12G029758;PimaS6.D02G055405;PimaS6.D07G061635;PimaS6.D11G012080;PimaS6.D12G025707
GO:0032956	regulation of actin cytoskeleton organization	248	12	13.43	0.94468	Gobar.A05G000301;Gobar.A06G073670;Gobar.A08G036410;Gobar.A10G038549;Gobar.A10G038550;Gobar.A11G017709;PimaS6.A05G000276;PimaS6.A06G073134;PimaS6.A10G043837;PimaS6.A10G044436;PimaS6.A10G044437;PimaS6.A11G017500
GO:0015867	ATP transport	112	3	6.06	0.94474	Gobar.D05G006938;PimaS6.D02G057384;PimaS6.D05G006896
GO:0009937	regulation of gibberellic acid mediated signaling pathway	84	2	4.55	0.94592	Gobar.D11G012138;PimaS6.D11G012080
GO:0006893	Golgi to plasma membrane transport	84	2	4.55	0.94592	Gobar.D11G012702;PimaS6.A06G072618
GO:0048367	shoot system development	2136	32	115.63	0.94695	Gobar.A02G082008;Gobar.A07G070412;Gobar.D02G056298;Gobar.D02G057548;Gobar.D02G058361;Gobar.D03G081557;Gobar.D05G009556;Gobar.D05G009569;Gobar.D06G064579;Gobar.D08G025654;Gobar.D08G026002;Gobar.D09G040239;Gobar.D09G040429;Gobar.D11G012232;Gobar.D12G027870;PimaS6.1ZG087465;PimaS6.A02G083209;PimaS6.A07G066904;PimaS6.A13G054232;PimaS6.D02G057091;PimaS6.D02G057888;PimaS6.D03G079475;PimaS6.D05G006413;P…
GO:0009074	aromatic amino acid family catabolic process	92	7	4.98	0.94756	Gobar.A01G065288;Gobar.A08G034488;Gobar.D01G049495;PimaS6.A01G061774;PimaS6.A08G034048;PimaS6.A10G044482;PimaS6.D01G049016
GO:1902222	erythrose 4-phosphate/phosphoenolpyruvate family amino acid catabolic process	53	1	2.87	0.94769	PimaS6.A10G044482
GO:2000024	regulation of leaf development	53	1	2.87	0.94769	PimaS6.D06G068399
GO:1990961	xenobiotic detoxification by transmembrane export across the plasma membrane	113	3	6.12	0.94775	Gobar.A11G017449;Gobar.A13G054705;Gobar.D02G057648
GO:0019318	hexose metabolic process	674	24	36.49	0.94821	Gobar.A07G068911;Gobar.A07G070472;Gobar.A07G071088;Gobar.A10G037344;Gobar.A11G016483;Gobar.D05G005579;Gobar.D07G062090;Gobar.D12G029232;PimaS6.1ZG087031;PimaS6.1ZG087204;PimaS6.A01G063494;PimaS6.A07G065400;PimaS6.A07G066969;PimaS6.A07G067586;PimaS6.A07G067651;PimaS6.A09G040448;PimaS6.A10G043277;PimaS6.A11G016294;PimaS6.D05G005549;PimaS6.D06G069359;PimaS6.D07G061580;PimaS6.D10G030141;PimaS6.D12G02…
GO:0009773	photosynthetic electron transport in photosystem I	85	2	4.6	0.94834	Gobar.D07G059473;PimaS6.D07G058982
GO:1900865	chloroplast RNA modification	85	2	4.6	0.94834	Gobar.D11G010834;Gobar.D11G010839
GO:0046777	protein autophosphorylation	286	10	15.48	0.94927	Gobar.A01G065432;Gobar.A05G004541;Gobar.D12G027992;PimaS6.1ZG086250;PimaS6.1ZG086334;PimaS6.A05G004556;PimaS6.D01G049189;PimaS6.D05G006307;PimaS6.D07G059555;PimaS6.D12G023950
GO:0010027	thylakoid membrane organization	166	5	8.99	0.9493	Gobar.A07G070178;Gobar.D05G008574;PimaS6.A06G070923;PimaS6.A07G066657;PimaS6.D05G008520
GO:0006887	exocytosis	288	13	15.59	0.94938	Gobar.A06G073146;Gobar.A10G039161;Gobar.D01G050834;Gobar.D04G078165;Gobar.D13G047998;PimaS6.A06G072618;PimaS6.A10G043837;PimaS6.A10G045034;PimaS6.D01G050341;PimaS6.D04G076441;PimaS6.D04G077645;PimaS6.D09G038189;PimaS6.D13G047504
GO:0009718	anthocyanin-containing compound biosynthetic process	114	3	6.17	0.94983	Gobar.A10G038169;Gobar.D10G020934;PimaS6.D09G038299
GO:2000280	regulation of root development	114	3	6.17	0.94983	Gobar.D03G081762;Gobar.D09G041977;PimaS6.D09G038195
GO:0046621	negative regulation of organ growth	54	1	2.92	0.95052	PimaS6.D05G007749
GO:0006002	fructose 6-phosphate metabolic process	86	2	4.66	0.95066	Gobar.D03G081987;PimaS6.D03G081429
GO:0016485	protein processing	310	12	16.78	0.95075	Gobar.A01G067318;Gobar.A13G054619;Gobar.A13G054625;Gobar.D05G006478;Gobar.D05G008417;Gobar.D12G028726;PimaS6.1ZG087946;PimaS6.A08G033990;PimaS6.D01G050269;PimaS6.D05G006444;PimaS6.D05G008380;PimaS6.D12G024665
GO:0072330	monocarboxylic acid biosynthetic process	954	43	51.64	0.95129	Gobar.A03G075658;Gobar.A04G085023;Gobar.A05G002056;Gobar.A05G003486;Gobar.A08G033668;Gobar.A10G039379;Gobar.A10G039381;Gobar.A13G053827;Gobar.A13G053828;Gobar.A13G054156;Gobar.D01G049461;Gobar.D02G056366;Gobar.D05G007148;Gobar.D05G008180;Gobar.D05G008523;Gobar.D06G063615;Gobar.D08G023279;Gobar.D10G022152;Gobar.D10G022155;Gobar.D10G022156;Gobar.D11G012974;Gobar.D12G027215;Gobar.D12G029250;Gobar.D1…
GO:0009567	double fertilization forming a zygote and endosperm	87	2	4.71	0.95289	PimaS6.1ZG086254;PimaS6.1ZG086399
GO:0009863	salicylic acid mediated signaling pathway	164	8	8.88	0.95317	Gobar.A09G044131;Gobar.A10G037051;Gobar.D02G056298;Gobar.D03G081080;PimaS6.A02G083209;PimaS6.A09G040400;PimaS6.A10G043004;PimaS6.D03G079475
GO:0006811	ion transport	4497	276	243.44	0.95359	Gobar.A01G066443;Gobar.A01G066885;Gobar.A01G066892;Gobar.A02G082266;Gobar.A02G083513;Gobar.A02G084309;Gobar.A03G074644;Gobar.A03G074744;Gobar.A03G075630;Gobar.A03G075938;Gobar.A03G076025;Gobar.A04G085287;Gobar.A04G085571;Gobar.A04G085856;Gobar.A04G085973;Gobar.A04G086170;Gobar.A05G000020;Gobar.A05G000175;Gobar.A05G000325;Gobar.A05G000958;Gobar.A05G001439;Gobar.A06G071535;Gobar.A06G071857;Gobar.A0…
GO:0051607	defense response to virus	114	3	6.17	0.95503	Gobar.A05G002285;Gobar.A08G035815;Gobar.D09G041150
GO:0140056	organelle localization by membrane tethering	251	8	13.59	0.95584	Gobar.D11G010815;PimaS6.A11G014692;PimaS6.A13G054934;PimaS6.D04G076441;PimaS6.D04G077645;PimaS6.D09G038189;PimaS6.D11G010798;PimaS6.D13G047504
GO:0006338	chromatin remodeling	365	6	19.76	0.95608	Gobar.A08G034853;Gobar.D09G041779;PimaS6.A05G002036;PimaS6.A08G034402;PimaS6.D03G080829;PimaS6.D09G037994
GO:1901259	chloroplast rRNA processing	57	1	3.09	0.95814	Gobar.A06G072396
GO:0006816	calcium ion transport	258	4	13.97	0.95835	Gobar.A08G033780;PimaS6.A01G063540;PimaS6.A02G082398;PimaS6.A08G033346
GO:0032502	developmental process	7671	153	415.26	0.95892	Gobar.A01G066659;Gobar.A01G067956;Gobar.A02G082008;Gobar.A02G082963;Gobar.A02G083100;Gobar.A02G084146;Gobar.A04G084603;Gobar.A04G085194;Gobar.A04G085557;Gobar.A05G002349;Gobar.A05G004983;Gobar.A06G071626;Gobar.A06G073222;Gobar.A07G068714;Gobar.A07G070412;Gobar.A08G033741;Gobar.A08G035544;Gobar.A09G044344;Gobar.A09G045485;Gobar.A10G037492;Gobar.A10G037917;Gobar.A10G038169;Gobar.A10G039161;Gobar.A1…
GO:0051259	protein complex oligomerization	224	6	12.13	0.95901	Gobar.A03G074693;Gobar.D05G009118;Gobar.D07G060292;PimaS6.A03G074130;PimaS6.A13G053837;PimaS6.D07G059792
GO:0007015	actin filament organization	537	36	29.07	0.96026	Gobar.A05G000301;Gobar.A05G004267;Gobar.A06G073670;Gobar.A07G068192;Gobar.A08G034709;Gobar.A08G036410;Gobar.A09G045484;Gobar.A10G038065;Gobar.A10G038549;Gobar.A10G038550;Gobar.A11G017709;Gobar.A13G055727;Gobar.D01G052442;Gobar.D04G078032;Gobar.D09G040771;Gobar.D09G042235;Gobar.D13G049308;PimaS6.1ZG086270;PimaS6.1ZG088148;PimaS6.1ZG088149;PimaS6.A05G000276;PimaS6.A05G004286;PimaS6.A06G073134;PimaS…
GO:0009944	polarity specification of adaxial/abaxial axis	58	1	3.14	0.9604	PimaS6.A06G072695
GO:0031122	cytoplasmic microtubule organization	147	4	7.96	0.96043	Gobar.A09G044047;Gobar.D09G040913;PimaS6.A09G040323;PimaS6.D09G037139
GO:0009741	response to brassinosteroid	286	11	15.48	0.96047	Gobar.A05G002565;Gobar.A05G003690;Gobar.A10G039033;Gobar.A10G039034;Gobar.D05G008996;Gobar.D06G065063;Gobar.D07G060347;Gobar.D11G011311;PimaS6.D02G056434;PimaS6.D06G070510;PimaS6.D11G011271
GO:0000027	ribosomal large subunit assembly	148	4	8.01	0.9619	Gobar.A03G074623;PimaS6.A03G074058;PimaS6.A09G040722;PimaS6.D08G019803
GO:0000462	maturation of SSU-rRNA from tricistronic rRNA transcript (SSU-rRNA, 5.8S rRNA, LSU-rRNA)	149	6	8.07	0.96232	Gobar.A13G055081;Gobar.D01G051266;Gobar.D08G022900;PimaS6.A13G054593;PimaS6.D08G018872;PimaS6.D13G048144
GO:0006935	chemotaxis	59	1	3.19	0.96255	PimaS6.D13G047396
GO:0000038	very long-chain fatty acid metabolic process	92	2	4.98	0.96263	Gobar.A03G075658;PimaS6.A03G075085
GO:0000209	protein polyubiquitination	291	25	15.75	0.96299	Gobar.A01G065637;Gobar.A02G083346;Gobar.A04G084934;Gobar.A05G002153;Gobar.A11G018895;Gobar.D01G049899;Gobar.D01G050063;Gobar.D01G051474;Gobar.D02G057770;Gobar.D05G009217;Gobar.D11G014395;Gobar.D12G028504;PimaS6.A01G062151;PimaS6.A02G082797;PimaS6.A04G084401;PimaS6.A05G002183;PimaS6.A11G018597;PimaS6.D01G049415;PimaS6.D01G049575;PimaS6.D01G050997;PimaS6.D02G055358;PimaS6.D02G057295;PimaS6.D05G0072…
GO:0006486	protein glycosylation	799	35	43.25	0.96426	Gobar.A04G086052;Gobar.A06G071901;Gobar.A07G068657;Gobar.A07G069551;Gobar.D02G056598;Gobar.D06G062890;Gobar.D06G063732;Gobar.D06G063733;Gobar.D06G064263;Gobar.D07G061038;Gobar.D07G061626;Gobar.D10G020879;Gobar.D11G013052;Gobar.D12G026521;Gobar.D13G048898;PimaS6.1ZG086571;PimaS6.1ZG086572;PimaS6.1ZG086819;PimaS6.1ZG086820;PimaS6.1ZG087099;PimaS6.1ZG087150;PimaS6.A01G063693;PimaS6.A07G065150;PimaS6…
GO:0097428	protein maturation by iron-sulfur cluster transfer	60	1	3.25	0.96458	Gobar.D09G040029
GO:0045910	negative regulation of DNA recombination	61	1	3.3	0.9665	PimaS6.D12G025377
GO:0008380	RNA splicing	1228	50	66.48	0.96762	Gobar.A01G067025;Gobar.A01G067028;Gobar.A01G067852;Gobar.A02G083890;Gobar.A03G074688;Gobar.A04G084597;Gobar.A04G085208;Gobar.A08G033920;Gobar.A08G035926;Gobar.A10G037902;Gobar.A11G015651;Gobar.A12G031006;Gobar.A13G053968;Gobar.A13G055676;Gobar.D01G050362;Gobar.D01G051825;Gobar.D01G052272;Gobar.D03G081305;Gobar.D08G025434;Gobar.D08G025435;Gobar.D09G042462;Gobar.D11G012299;Gobar.D11G014553;Gobar.D1…
GO:0010020	chloroplast fission	62	1	3.36	0.96831	Gobar.A12G030955
GO:0030834	regulation of actin filament depolymerization	62	1	3.36	0.96831	PimaS6.A10G043837
GO:0009813	flavonoid biosynthetic process	217	7	11.75	0.96836	Gobar.A01G065670;Gobar.A10G038169;Gobar.D10G020934;PimaS6.A01G062188;PimaS6.A05G002772;PimaS6.D01G049455;PimaS6.D09G038299
GO:0034728	nucleosome organization	248	3	13.43	0.96849	PimaS6.A05G002036;PimaS6.A08G034402;PimaS6.D03G080829
GO:0016577	histone demethylation	96	2	5.2	0.969	Gobar.D12G029758;PimaS6.D12G025707
GO:0000266	mitochondrial fission	63	1	3.41	0.97003	PimaS6.D12G025285
GO:0009966	regulation of signal transduction	939	22	50.83	0.9706	Gobar.A01G065670;Gobar.A08G035909;Gobar.A09G044131;Gobar.A10G037051;Gobar.A10G037173;Gobar.D03G081080;Gobar.D05G006665;Gobar.D11G012138;Gobar.D13G048809;PimaS6.A01G062188;PimaS6.A02G082841;PimaS6.A02G083209;PimaS6.A08G035438;PimaS6.A09G039876;PimaS6.A09G040400;PimaS6.A10G043004;PimaS6.A10G043115;PimaS6.A10G043837;PimaS6.D01G049455;PimaS6.D03G079475;PimaS6.D05G006621;PimaS6.D11G012080
GO:0045036	protein targeting to chloroplast	141	6	7.63	0.97163	Gobar.A04G085752;Gobar.A06G071255;Gobar.A12G030955;Gobar.A13G052751;Gobar.D13G046337;PimaS6.A06G070732
GO:0009900	dehiscence	64	1	3.46	0.97165	Gobar.D04G078885
GO:0006346	DNA methylation-dependent heterochromatin assembly	64	1	3.46	0.97165	Gobar.D08G025674
GO:0009910	negative regulation of flower development	99	2	5.36	0.97308	Gobar.D02G058361;PimaS6.D02G057888
GO:0030968	endoplasmic reticulum unfolded protein response	99	2	5.36	0.97308	PimaS6.A12G027713;PimaS6.A12G028067
GO:0006896	Golgi to vacuole transport	65	1	3.52	0.97319	Gobar.D03G079698
GO:0090305	nucleic acid phosphodiester bond hydrolysis	1413	100	76.49	0.97401	Gobar.A01G067502;Gobar.A02G082206;Gobar.A02G083507;Gobar.A02G083709;Gobar.A03G076018;Gobar.A04G085401;Gobar.A04G085690;Gobar.A05G003863;Gobar.A05G004229;Gobar.A06G072396;Gobar.A06G072496;Gobar.A08G034965;Gobar.A08G035015;Gobar.A09G044219;Gobar.A09G044948;Gobar.A09G045485;Gobar.A10G038930;Gobar.A10G039608;Gobar.A11G015800;Gobar.A11G017720;Gobar.A13G053011;Gobar.A13G053024;Gobar.A13G054855;Gobar.A1…
GO:0009749	response to glucose	130	3	7.04	0.97419	Gobar.A11G016049;PimaS6.A06G072341;PimaS6.D05G006878
GO:0048316	seed development	1399	36	75.73	0.97421	Gobar.A01G066659;Gobar.A02G082008;Gobar.A02G083100;Gobar.A04G085557;Gobar.A06G073222;Gobar.A10G037492;Gobar.A10G039161;Gobar.A12G030955;Gobar.A13G054047;Gobar.D01G052069;Gobar.D03G081143;Gobar.D04G078765;Gobar.D05G009556;Gobar.D05G009569;Gobar.D07G062072;Gobar.D07G062142;Gobar.D10G020141;Gobar.D11G012138;PimaS6.1ZG087465;PimaS6.A01G063192;PimaS6.A02G082552;PimaS6.A04G085036;PimaS6.A06G072695;Pima…
GO:0007264	small GTPase mediated signal transduction	172	4	9.31	0.97437	Gobar.A05G000280;Gobar.A08G035909;PimaS6.A05G000276;PimaS6.A08G035438
GO:0090501	RNA phosphodiester bond hydrolysis	867	80	46.93	0.97533	Gobar.A01G067502;Gobar.A02G083507;Gobar.A03G076018;Gobar.A04G085401;Gobar.A04G085690;Gobar.A05G003863;Gobar.A05G004229;Gobar.A06G072496;Gobar.A08G034965;Gobar.A08G035015;Gobar.A09G044219;Gobar.A09G045485;Gobar.A10G038930;Gobar.A10G039608;Gobar.A11G015800;Gobar.A13G053011;Gobar.A13G053024;Gobar.A13G054855;Gobar.A13G055081;Gobar.D01G051605;Gobar.D02G056419;Gobar.D02G057677;Gobar.D02G057801;Gobar.D0…
GO:0006306	DNA methylation	114	2	6.17	0.97604	Gobar.A08G035815;Gobar.D08G025674
GO:0007018	microtubule-based movement	384	13	20.79	0.97607	Gobar.A05G004983;Gobar.D11G013370;Gobar.D11G013371;Gobar.D12G027056;Gobar.D12G029260;Gobar.D12G029261;PimaS6.A05G004979;PimaS6.A07G065499;PimaS6.D09G037839;PimaS6.D11G013292;PimaS6.D11G013293;PimaS6.D12G025194;PimaS6.D12G025195
GO:0016570	histone modification	797	26	43.14	0.97628	Gobar.A04G084702;Gobar.A06G073552;Gobar.A08G034853;Gobar.A08G035815;Gobar.D02G058361;Gobar.D08G025674;Gobar.D09G040509;Gobar.D12G028504;Gobar.D12G029758;Gobar.ML706607_1G087193;PimaS6.A01G064023;PimaS6.A02G083209;PimaS6.A03G074867;PimaS6.A04G084147;PimaS6.A06G072695;PimaS6.A06G073013;PimaS6.A08G034402;PimaS6.A08G034913;PimaS6.A11G017065;PimaS6.A13G052886;PimaS6.D02G057888;PimaS6.D03G079475;PimaS6…
GO:0006096	glycolytic process	375	12	20.3	0.97629	Gobar.A01G066295;Gobar.A01G067904;Gobar.A08G035688;Gobar.D02G058707;Gobar.D03G081987;PimaS6.1ZG087031;PimaS6.1ZG087204;PimaS6.A01G062833;PimaS6.A01G064396;PimaS6.A09G040448;PimaS6.D02G058233;PimaS6.D03G081429
GO:0000184	nuclear-transcribed mRNA catabolic process, nonsense-mediated decay	102	2	5.52	0.97664	Gobar.D06G063321;PimaS6.D06G068818
GO:0006270	DNA replication initiation	102	2	5.52	0.97664	Gobar.D03G081198;PimaS6.D03G080658
GO:0009735	response to cytokinin	368	9	19.92	0.97681	Gobar.A02G083843;Gobar.A09G045166;Gobar.A12G030351;Gobar.D06G064908;Gobar.D12G027992;PimaS6.A06G073209;PimaS6.A09G041451;PimaS6.D06G070357;PimaS6.D12G023950
GO:0009073	aromatic amino acid family biosynthetic process	218	7	11.8	0.97867	Gobar.A10G039282;Gobar.D06G064350;Gobar.D12G027692;PimaS6.A10G045159;PimaS6.D06G069821;PimaS6.D12G023634;PimaS6.D13G047658
GO:0006090	pyruvate metabolic process	479	14	25.93	0.97893	Gobar.A01G066295;Gobar.A01G067904;Gobar.A08G035688;Gobar.D02G058707;Gobar.D03G081987;Gobar.D12G029250;PimaS6.1ZG087031;PimaS6.1ZG087204;PimaS6.A01G062833;PimaS6.A01G064396;PimaS6.A09G040448;PimaS6.D02G058233;PimaS6.D03G081429;PimaS6.D12G025184
GO:0010143	cutin biosynthetic process	70	1	3.79	0.9797	Gobar.A04G086432
GO:0048268	clathrin coat assembly	105	2	5.68	0.97974	Gobar.A03G075732;PimaS6.A03G075160
GO:0010038	response to metal ion	399	12	21.6	0.97986	Gobar.A05G002285;Gobar.A09G045166;Gobar.D01G050063;Gobar.D01G050557;Gobar.D09G041170;Gobar.D09G041977;PimaS6.A09G041451;PimaS6.D01G049575;PimaS6.D01G050061;PimaS6.D05G009130;PimaS6.D09G037382;PimaS6.D09G038195
GO:0030150	protein import into mitochondrial matrix	106	2	5.74	0.98068	Gobar.D05G009806;PimaS6.D05G009778
GO:0006357	regulation of transcription by RNA polymerase II	2059	98	111.46	0.98075	Gobar.A01G067796;Gobar.A02G083100;Gobar.A02G083766;Gobar.A03G074983;Gobar.A03G075085;Gobar.A03G075086;Gobar.A03G075087;Gobar.A03G075091;Gobar.A03G075093;Gobar.A03G075096;Gobar.A03G075376;Gobar.A04G085186;Gobar.A05G004565;Gobar.A07G069928;Gobar.A10G036824;Gobar.A10G038666;Gobar.A11G015759;Gobar.A11G015788;Gobar.A11G018839;Gobar.A11G018996;Gobar.A12G030815;Gobar.D02G057338;Gobar.D03G080964;Gobar.D0…
GO:0051650	establishment of vesicle localization	147	5	7.96	0.98081	Gobar.A07G070059;Gobar.D04G078165;Gobar.D13G047998;PimaS6.A07G066538;PimaS6.A10G043837
GO:0032968	positive regulation of transcription elongation from RNA polymerase II promoter	137	3	7.42	0.98085	Gobar.D10G021592;PimaS6.A03G074170;PimaS6.D10G031624
GO:0006541	glutamine metabolic process	209	7	11.31	0.98103	Gobar.A02G082338;Gobar.D13G046693;PimaS6.1ZG086704;PimaS6.1ZG086910;PimaS6.A02G081781;PimaS6.D02G055757;PimaS6.D13G046222
GO:0006793	phosphorus metabolic process	15913	826	861.44	0.98142	Gobar.A01G065270;Gobar.A01G065432;Gobar.A01G065555;Gobar.A01G065606;Gobar.A01G065608;Gobar.A01G065728;Gobar.A01G065966;Gobar.A01G066295;Gobar.A01G066743;Gobar.A01G066885;Gobar.A01G067601;Gobar.A01G067904;Gobar.A01G068121;Gobar.A02G082504;Gobar.A02G082946;Gobar.A02G083073;Gobar.A02G083474;Gobar.A02G083513;Gobar.A02G083626;Gobar.A02G084235;Gobar.A03G074305;Gobar.A03G074436;Gobar.A03G074644;Gobar.A0…
GO:0009620	response to fungus	774	24	41.9	0.98211	Gobar.A02G082740;Gobar.A02G082742;Gobar.A02G084153;Gobar.A05G001598;Gobar.A11G017834;Gobar.D02G056298;Gobar.D02G056632;Gobar.D05G009556;Gobar.D11G013195;Gobar.D13G048573;PimaS6.A02G082192;PimaS6.A02G082194;PimaS6.A02G082785;PimaS6.A02G082786;PimaS6.A02G083599;PimaS6.A09G040400;PimaS6.A10G043004;PimaS6.A11G017613;PimaS6.D01G049436;PimaS6.D01G049439;PimaS6.D05G006413;PimaS6.D05G009480;PimaS6.D11G01…
GO:0016556	mRNA modification	108	2	5.85	0.98243	Gobar.D11G010834;Gobar.D11G010839
GO:0035670	plant-type ovary development	109	2	5.9	0.98325	Gobar.D11G012232;PimaS6.D11G012175
GO:0048437	floral organ development	586	11	31.72	0.98356	Gobar.D05G009556;Gobar.D05G009569;Gobar.D06G064579;Gobar.D11G012232;PimaS6.1ZG087465;PimaS6.A02G083209;PimaS6.D03G079475;PimaS6.D05G009480;PimaS6.D05G009495;PimaS6.D06G070036;PimaS6.D11G012175
GO:0006368	transcription elongation from RNA polymerase II promoter	223	9	12.07	0.98376	Gobar.A04G085965;Gobar.D05G007830;Gobar.D10G021592;Gobar.D13G046939;PimaS6.A03G074170;PimaS6.A04G085435;PimaS6.A13G052905;PimaS6.D10G031624;PimaS6.D13G046468
GO:0016226	iron-sulfur cluster assembly	141	3	7.63	0.98388	Gobar.D05G008911;Gobar.D09G040029;PimaS6.D05G008861
GO:0090630	activation of GTPase activity	110	2	5.95	0.98404	Gobar.A13G055499;PimaS6.A13G054996
GO:0046838	phosphorylated carbohydrate dephosphorylation	75	1	4.06	0.98464	Gobar.A05G003248
GO:0120255	olefinic compound biosynthetic process	117	3	6.33	0.98464	Gobar.D12G027215;PimaS6.A12G026617;PimaS6.D12G023160
GO:0044282	small molecule catabolic process	876	28	47.42	0.98486	Gobar.A01G065288;Gobar.A01G065411;Gobar.A01G066326;Gobar.A03G076616;Gobar.A06G073984;Gobar.A07G069841;Gobar.A07G070263;Gobar.A07G070668;Gobar.A08G034488;Gobar.A12G031839;Gobar.A13G053599;Gobar.D01G049495;Gobar.D02G056937;Gobar.D04G079150;Gobar.D04G079174;Gobar.D08G025674;Gobar.D11G013236;PimaS6.A01G061774;PimaS6.A03G076062;PimaS6.A06G073439;PimaS6.A07G066319;PimaS6.A08G034048;PimaS6.A10G044482;Pi…
GO:0009736	cytokinin-activated signaling pathway	255	7	13.8	0.98607	Gobar.A02G083843;Gobar.A12G030351;Gobar.D06G064908;Gobar.D12G027992;PimaS6.A06G073209;PimaS6.D06G070357;PimaS6.D12G023950
GO:0016036	cellular response to phosphate starvation	174	4	9.42	0.98624	Gobar.D01G050604;Gobar.D07G061619;PimaS6.D01G050108;PimaS6.D07G061122
GO:0006289	nucleotide-excision repair	174	4	9.42	0.98624	Gobar.D05G005800;Gobar.D10G022166;PimaS6.D10G032159;PimaS6.D12G025122
GO:0016925	protein sumoylation	77	1	4.17	0.98626	PimaS6.D08G020940
GO:0010212	response to ionizing radiation	77	1	4.17	0.98626	PimaS6.D02G055848
GO:0061025	membrane fusion	358	12	19.38	0.98627	Gobar.A07G070059;Gobar.A12G030946;Gobar.A13G055438;Gobar.D02G056136;Gobar.D04G078500;Gobar.D11G010717;Gobar.ML706134_1G086619;Gobar.ML706309_1G086709;PimaS6.A07G066538;PimaS6.A12G026891;PimaS6.A13G054934;PimaS6.D11G010703
GO:0007623	circadian rhythm	357	5	19.33	0.98695	Gobar.A05G003299;Gobar.A07G068310;Gobar.D12G029600;PimaS6.A05G003304;PimaS6.A07G064806
GO:0010033	response to organic substance	6043	229	327.13	0.98703	Gobar.A01G065670;Gobar.A01G066889;Gobar.A01G067113;Gobar.A01G067682;Gobar.A02G082005;Gobar.A02G082644;Gobar.A02G083288;Gobar.A02G083843;Gobar.A02G083976;Gobar.A03G074871;Gobar.A03G074888;Gobar.A03G075387;Gobar.A03G076686;Gobar.A03G076852;Gobar.A04G084398;Gobar.A04G085875;Gobar.A04G086123;Gobar.A04G086449;Gobar.A05G000332;Gobar.A05G000393;Gobar.A05G001598;Gobar.A05G002565;Gobar.A05G003690;Gobar.A0…
GO:0009738	abscisic acid-activated signaling pathway	706	17	38.22	0.98771	Gobar.A02G082644;Gobar.A04G085875;Gobar.A07G068425;Gobar.A10G038764;Gobar.A11G014849;Gobar.D10G021516;Gobar.D13G048809;Gobar.ML706320_1G086626;Gobar.ML707864_1G087329;PimaS6.1ZG088299;PimaS6.A02G082100;PimaS6.A02G082841;PimaS6.A04G085343;PimaS6.A10G044649;PimaS6.A10G044653;PimaS6.A11G014667;PimaS6.D11G010119
GO:0010119	regulation of stomatal movement	205	5	11.1	0.98772	Gobar.A07G068192;Gobar.A08G034709;Gobar.D08G026002;PimaS6.A08G034263;PimaS6.D08G021940
GO:1901000	regulation of response to salt stress	116	2	6.28	0.98803	Gobar.D02G058361;PimaS6.D02G057888
GO:0016050	vesicle organization	461	13	24.96	0.98814	Gobar.A07G070059;Gobar.A12G030946;Gobar.A13G055330;Gobar.D02G056136;Gobar.D13G048907;Gobar.ML706134_1G086619;Gobar.ML706309_1G086709;PimaS6.A07G066538;PimaS6.A12G026891;PimaS6.A13G054837;PimaS6.A13G054934;PimaS6.D11G010703;PimaS6.D13G048415
GO:0006004	fucose metabolic process	260	7	14.07	0.98827	Gobar.A07G068911;Gobar.A07G070472;Gobar.A11G016483;PimaS6.A07G065400;PimaS6.A07G066969;PimaS6.A11G016294;PimaS6.D06G069359
GO:0006383	transcription by RNA polymerase III	131	8	7.09	0.98853	Gobar.A07G070419;Gobar.A12G030506;Gobar.D12G027014;PimaS6.1ZG087568;PimaS6.1ZG087615;PimaS6.A07G066910;PimaS6.A12G026445;PimaS6.D12G022953
GO:0010951	negative regulation of endopeptidase activity	149	3	8.07	0.98862	Gobar.A09G044556;Gobar.D09G041395;PimaS6.A10G045291
GO:0006606	protein import into nucleus	207	5	11.21	0.98862	Gobar.A11G015908;Gobar.A11G018089;Gobar.D02G058889;Gobar.D11G011228;PimaS6.A11G017859
GO:0000381	regulation of alternative mRNA splicing, via spliceosome	81	1	4.38	0.989	PimaS6.D11G010025
GO:0000079	regulation of cyclin-dependent protein serine/threonine kinase activity	198	8	10.72	0.98954	Gobar.A01G065270;Gobar.D09G041390;Gobar.D11G012210;PimaS6.A01G061757;PimaS6.A10G043634;PimaS6.A12G027002;PimaS6.D09G037595;PimaS6.D11G012152
GO:0015995	chlorophyll biosynthetic process	151	3	8.17	0.98957	Gobar.A12G032258;Gobar.D05G009203;PimaS6.D05G009130
GO:0030245	cellulose catabolic process	119	2	6.44	0.98965	Gobar.A01G067047;PimaS6.A01G063572
GO:0009658	chloroplast organization	711	24	38.49	0.98987	Gobar.A03G075880;Gobar.A05G004310;Gobar.A06G072396;Gobar.A08G035132;Gobar.A10G038074;Gobar.A12G030955;Gobar.A13G053787;Gobar.D01G049763;Gobar.D02G056125;Gobar.D05G005287;Gobar.D09G041488;Gobar.D10G021935;Gobar.D13G046693;PimaS6.A01G062938;PimaS6.A05G004329;PimaS6.A05G004770;PimaS6.A08G034681;PimaS6.A10G043991;PimaS6.A12G028832;PimaS6.A13G053253;PimaS6.D04G077154;PimaS6.D08G020879;PimaS6.D09G03769…
GO:0006869	lipid transport	696	29	37.68	0.98991	Gobar.A02G082361;Gobar.A05G000020;Gobar.A05G000836;Gobar.A05G002104;Gobar.A05G003154;Gobar.A09G043851;Gobar.A09G045366;Gobar.A10G037917;Gobar.D09G040704;Gobar.D10G020811;Gobar.D10G020815;Gobar.D12G027993;Gobar.D13G047669;PimaS6.A02G081468;PimaS6.A02G081815;PimaS6.A05G000020;PimaS6.A05G000845;PimaS6.A05G002135;PimaS6.A05G003156;PimaS6.A08G033969;PimaS6.A09G039913;PimaS6.A09G040135;PimaS6.A09G04167…
GO:0018105	peptidyl-serine phosphorylation	152	3	8.23	0.99002	Gobar.A05G004541;Gobar.D13G048809;PimaS6.A05G004556
GO:0045489	pectin biosynthetic process	152	3	8.23	0.99002	PimaS6.A02G082536;PimaS6.D02G056847;PimaS6.D11G010272
GO:0050832	defense response to fungus	607	20	32.86	0.99003	Gobar.A02G082740;Gobar.A02G082742;Gobar.A05G001598;Gobar.A11G017834;Gobar.D02G056298;Gobar.D02G056632;Gobar.D11G013195;Gobar.D13G048573;PimaS6.A02G082192;PimaS6.A02G082194;PimaS6.A02G082785;PimaS6.A02G082786;PimaS6.A09G040400;PimaS6.A10G043004;PimaS6.A11G017613;PimaS6.D01G049436;PimaS6.D01G049439;PimaS6.D05G006413;PimaS6.D11G013119;PimaS6.D13G048086
GO:0010114	response to red light	120	2	6.5	0.99014	PimaS6.A12G027202;PimaS6.D12G023756
GO:0034613	cellular protein localization	2841	116	153.8	0.99049	Gobar.A02G083449;Gobar.A04G085752;Gobar.A04G085974;Gobar.A05G000133;Gobar.A05G000301;Gobar.A05G001632;Gobar.A05G003608;Gobar.A06G071255;Gobar.A07G069098;Gobar.A07G070127;Gobar.A08G035242;Gobar.A08G036410;Gobar.A08G036524;Gobar.A10G039161;Gobar.A11G015908;Gobar.A11G017576;Gobar.A11G018089;Gobar.A11G018972;Gobar.A12G030272;Gobar.A12G030946;Gobar.A12G030955;Gobar.A12G033110;Gobar.A13G052751;Gobar.A1…
GO:0010075	regulation of meristem growth	121	2	6.55	0.9906	Gobar.D02G058361;PimaS6.D02G057888
GO:0018231	peptidyl-S-diacylglycerol-L-cysteine biosynthetic process from peptidyl-cysteine	122	2	6.6	0.99105	Gobar.A01G068038;PimaS6.A01G064526
GO:0009753	response to jasmonic acid	427	10	23.12	0.99114	Gobar.A09G044131;Gobar.A10G037051;Gobar.A10G037173;Gobar.A13G054156;Gobar.D01G052359;Gobar.D05G006665;PimaS6.A09G040400;PimaS6.A10G043004;PimaS6.A10G043115;PimaS6.D05G006621
GO:0006558	L-phenylalanine metabolic process	85	1	4.6	0.9912	PimaS6.A10G044482
GO:0007030	Golgi organization	185	4	10.01	0.9912	Gobar.D09G040034;Gobar.D12G027993;PimaS6.A13G054775;PimaS6.D12G023951
GO:0072666	establishment of protein localization to vacuole	236	8	12.78	0.99121	Gobar.A11G018972;Gobar.A12G030946;Gobar.D02G056136;Gobar.ML706134_1G086619;Gobar.ML706309_1G086709;PimaS6.A11G018672;PimaS6.A12G026891;PimaS6.D11G010703
GO:0070192	chromosome organization involved in meiotic cell cycle	176	4	9.53	0.99148	Gobar.A11G015294;Gobar.D02G056323;PimaS6.A11G015105;PimaS6.D02G055848
GO:0009226	nucleotide-sugar biosynthetic process	136	9	7.36	0.99163	Gobar.A05G001094;Gobar.D05G006135;Gobar.D08G023786;Gobar.D08G023787;Gobar.D12G029232;PimaS6.A01G062188;PimaS6.A01G063494;PimaS6.D10G030267;PimaS6.D12G025167
GO:0007163	establishment or maintenance of cell polarity	86	1	4.66	0.99168	PimaS6.A05G000276
GO:0042254	ribosome biogenesis	1521	53	82.34	0.99196	Gobar.A03G074623;Gobar.A06G072396;Gobar.A09G044848;Gobar.A09G045485;Gobar.A10G037024;Gobar.A10G037120;Gobar.A10G038670;Gobar.A10G039655;Gobar.A11G018019;Gobar.A12G031758;Gobar.A13G055081;Gobar.D01G050980;Gobar.D01G050997;Gobar.D01G051266;Gobar.D03G081388;Gobar.D05G006103;Gobar.D07G059520;Gobar.D08G022900;Gobar.D09G040509;Gobar.D10G019589;Gobar.D10G021991;Gobar.D11G012636;Gobar.D11G013242;Gobar.D1…
GO:0009617	response to bacterium	855	22	46.28	0.99222	Gobar.A01G065432;Gobar.A02G084153;Gobar.A05G001598;Gobar.A06G073430;Gobar.A08G035815;Gobar.A11G015674;Gobar.A11G017834;Gobar.D02G056298;Gobar.D05G008296;Gobar.D06G064554;Gobar.D06G064579;Gobar.D11G013195;Gobar.D13G048573;PimaS6.A10G043004;PimaS6.A11G017613;PimaS6.D01G049189;PimaS6.D02G055677;PimaS6.D06G069369;PimaS6.D06G070015;PimaS6.D06G070036;PimaS6.D11G013119;PimaS6.D13G048086
GO:0046856	phosphatidylinositol dephosphorylation	158	3	8.55	0.99235	Gobar.A06G073606;PimaS6.A06G073071;PimaS6.A12G028420
GO:0030154	cell differentiation	1566	32	84.77	0.99237	Gobar.A07G068714;Gobar.A08G033741;Gobar.A09G044344;Gobar.A10G037917;Gobar.A10G039161;Gobar.A11G015715;Gobar.D01G050063;Gobar.D03G081557;Gobar.D05G007650;Gobar.D05G009556;Gobar.D05G009569;Gobar.D06G062903;Gobar.D08G023359;Gobar.D09G041633;Gobar.D10G019196;Gobar.D10G019589;Gobar.D11G012702;PimaS6.1ZG087756;PimaS6.1ZG088275;PimaS6.A01G062188;PimaS6.A07G065203;PimaS6.A09G040614;PimaS6.A10G043837;Pima…
GO:0006418	tRNA aminoacylation for protein translation	370	16	20.03	0.99262	Gobar.A08G036408;Gobar.D04G078065;Gobar.D04G078115;Gobar.D04G078234;Gobar.D05G008791;Gobar.D08G023857;Gobar.D09G042094;PimaS6.A08G035938;PimaS6.D02G057354;PimaS6.D04G077534;PimaS6.D04G077584;PimaS6.D04G077711;PimaS6.D05G008722;PimaS6.D08G019799;PimaS6.D09G038310;PimaS6.D12G022832
GO:0006879	cellular iron ion homeostasis	91	1	4.93	0.9937	PimaS6.D10G031199
GO:0009640	photomorphogenesis	251	6	13.59	0.99385	Gobar.A13G052985;Gobar.D09G042563;Gobar.D13G046564;PimaS6.A13G052464;PimaS6.D09G038786;PimaS6.D13G046095
GO:0000463	maturation of LSU-rRNA from tricistronic rRNA transcript (SSU-rRNA, 5.8S rRNA, LSU-rRNA)	92	1	4.98	0.99404	Gobar.D03G081388
GO:0065004	protein-DNA complex assembly	409	11	22.14	0.99409	Gobar.D05G009748;Gobar.D05G009749;Gobar.D05G009759;Gobar.D05G009760;PimaS6.A05G002036;PimaS6.A11G018292;PimaS6.A13G053685;PimaS6.D02G055848;PimaS6.D03G080829;PimaS6.D11G013832;PimaS6.D13G047210
GO:0008652	cellular amino acid biosynthetic process	962	47	52.08	0.99414	Gobar.A02G082338;Gobar.A02G083427;Gobar.A03G076616;Gobar.A07G070668;Gobar.A07G071160;Gobar.A10G039282;Gobar.A11G015637;Gobar.A11G019026;Gobar.A12G030058;Gobar.A12G030059;Gobar.A13G053599;Gobar.A13G054302;Gobar.A13G055046;Gobar.D02G055818;Gobar.D02G056937;Gobar.D02G057353;Gobar.D03G081420;Gobar.D04G079150;Gobar.D06G063912;Gobar.D06G064350;Gobar.D08G024138;Gobar.D09G040642;Gobar.D10G021227;Gobar.D1…
GO:0048653	anther development	195	4	10.56	0.99419	Gobar.D05G009556;Gobar.D05G009569;PimaS6.D05G009480;PimaS6.D05G009495
GO:0006694	steroid biosynthetic process	267	20	14.45	0.99443	Gobar.A01G067543;Gobar.A01G067544;Gobar.A03G074305;Gobar.A04G086197;Gobar.A04G086198;Gobar.A08G035571;Gobar.A11G017993;Gobar.A13G053418;Gobar.D01G051975;Gobar.D02G058478;PimaS6.A01G064040;PimaS6.A01G064041;PimaS6.A03G073738;PimaS6.A04G085684;PimaS6.A04G085690;PimaS6.A08G035108;PimaS6.A13G052890;PimaS6.D01G051481;PimaS6.D02G058002;PimaS6.D04G078750
GO:0072599	establishment of protein localization to endoplasmic reticulum	132	2	7.15	0.99451	Gobar.D12G027546;PimaS6.D12G023485
GO:0048284	organelle fusion	348	13	18.84	0.99451	Gobar.A03G076177;Gobar.A07G070059;Gobar.A12G030946;Gobar.D02G056136;Gobar.D10G019589;Gobar.ML706134_1G086619;Gobar.ML706309_1G086709;PimaS6.A03G075622;PimaS6.A07G066538;PimaS6.A12G026891;PimaS6.A13G054934;PimaS6.D10G029673;PimaS6.D11G010703
GO:0000723	telomere maintenance	133	2	7.2	0.99477	Gobar.A02G082943;PimaS6.A02G082394
GO:0009644	response to high light intensity	133	2	7.2	0.99477	Gobar.A07G068310;PimaS6.A07G064806
GO:0009607	response to biotic stimulus	2517	73	136.26	0.99495	Gobar.A01G065432;Gobar.A01G066987;Gobar.A02G082740;Gobar.A02G082742;Gobar.A02G083054;Gobar.A02G084153;Gobar.A05G000175;Gobar.A05G001598;Gobar.A05G002285;Gobar.A05G002349;Gobar.A06G073430;Gobar.A06G073972;Gobar.A06G073999;Gobar.A08G035815;Gobar.A09G044131;Gobar.A09G045825;Gobar.A10G037051;Gobar.A10G038764;Gobar.A10G039627;Gobar.A11G015674;Gobar.A11G017834;Gobar.A11G018879;Gobar.A12G030735;Gobar.A1…
GO:0010089	xylem development	111	3	6.01	0.99495	Gobar.A10G039161;Gobar.A11G015535;PimaS6.A10G045034
GO:0009838	abscission	96	1	5.2	0.99523	Gobar.D04G078885
GO:0051726	regulation of cell cycle	851	12	46.07	0.99544	Gobar.A01G065270;Gobar.D03G081198;Gobar.D09G041390;Gobar.D11G012210;PimaS6.1ZG087775;PimaS6.A01G061757;PimaS6.A10G043634;PimaS6.A12G027002;PimaS6.A13G053669;PimaS6.D03G080658;PimaS6.D09G037595;PimaS6.D11G012152
GO:0018345	protein palmitoylation	136	2	7.36	0.99549	PimaS6.A01G064526;PimaS6.A08G033879
GO:0046686	response to cadmium ion	137	2	7.42	0.9957	Gobar.A05G002285;PimaS6.D05G009130
GO:0042127	regulation of cell population proliferation	171	5	9.26	0.99573	Gobar.A07G070412;Gobar.A11G015745;Gobar.D11G011063;PimaS6.A01G062188;PimaS6.A07G066904
GO:0030422	production of siRNA involved in RNA interference	98	1	5.31	0.99573	Gobar.A08G035815
GO:0006364	rRNA processing	940	28	50.89	0.99586	Gobar.A06G072396;Gobar.A09G044848;Gobar.A09G045485;Gobar.A10G037024;Gobar.A12G031758;Gobar.A13G055081;Gobar.D01G051266;Gobar.D03G081388;Gobar.D05G006103;Gobar.D08G022900;Gobar.D09G040509;Gobar.D10G019589;Gobar.D11G012636;Gobar.D11G013242;Gobar.D12G029286;PimaS6.A01G063494;PimaS6.A02G083360;PimaS6.A06G071891;PimaS6.A09G041135;PimaS6.A09G041797;PimaS6.A10G042973;PimaS6.A12G027709;PimaS6.A13G054593;…
GO:0009744	response to sucrose	172	3	9.31	0.99592	Gobar.A11G016049;PimaS6.A06G072341;PimaS6.D05G006878
GO:0042542	response to hydrogen peroxide	204	4	11.04	0.99602	Gobar.D05G009118;Gobar.D07G060292;PimaS6.A13G053837;PimaS6.D07G059792
GO:0009873	ethylene-activated signaling pathway	436	13	23.6	0.99617	Gobar.A02G083976;Gobar.A03G076852;Gobar.A05G001598;Gobar.A07G068737;Gobar.A08G033928;Gobar.A08G035092;Gobar.A13G055013;Gobar.D03G079789;Gobar.D09G042781;PimaS6.A02G083420;PimaS6.A07G065227;PimaS6.A13G054524;PimaS6.D01G049357
GO:0072583	clathrin-dependent endocytosis	100	1	5.41	0.99618	Gobar.A03G076670
GO:1990542	mitochondrial transmembrane transport	327	8	17.7	0.99621	Gobar.A11G015256;Gobar.D05G006938;Gobar.D05G009806;Gobar.D10G019193;PimaS6.A02G082141;PimaS6.D05G006896;PimaS6.D05G009778;PimaS6.D10G029294
GO:0051085	chaperone cofactor-dependent protein refolding	140	2	7.58	0.99629	Gobar.D11G013186;PimaS6.D11G013109
GO:0010052	guard cell differentiation	101	1	5.47	0.99639	Gobar.D03G081557
GO:0009685	gibberellin metabolic process	101	1	5.47	0.99639	Gobar.D08G024966
GO:0098661	inorganic anion transmembrane transport	187	14	10.12	0.99655	Gobar.A05G001439;Gobar.A10G038022;PimaS6.A01G062113;PimaS6.A02G081457;PimaS6.A05G001458;PimaS6.A07G067106;PimaS6.A07G067110;PimaS6.A07G067337;PimaS6.A08G035958;PimaS6.A10G043940;PimaS6.D01G050108;PimaS6.D03G081265;PimaS6.D12G022986;PimaS6.D13G048504
GO:0030705	cytoskeleton-dependent intracellular transport	102	1	5.52	0.99659	PimaS6.D11G013292
GO:0045859	regulation of protein kinase activity	343	9	18.57	0.99661	Gobar.A01G065270;Gobar.D09G041390;Gobar.D11G012210;PimaS6.A01G061757;PimaS6.A10G043634;PimaS6.A12G027002;PimaS6.A12G028448;PimaS6.D09G037595;PimaS6.D11G012152
GO:0002229	defense response to oomycetes	238	5	12.88	0.99663	Gobar.A06G073430;Gobar.D06G064554;PimaS6.A06G072895;PimaS6.D02G055677;PimaS6.D06G070015
GO:0006635	fatty acid beta-oxidation	142	2	7.69	0.99664	Gobar.A01G065411;PimaS6.D02G057384
GO:0032508	DNA duplex unwinding	209	4	11.31	0.99678	Gobar.A01G067956;Gobar.A10G037503;PimaS6.A01G064452;PimaS6.A10G043431
GO:0009408	response to heat	663	15	35.89	0.99708	Gobar.A09G045166;Gobar.A10G038679;Gobar.A11G018764;Gobar.A12G032879;Gobar.D05G009118;Gobar.D07G060292;Gobar.D09G042462;Gobar.D10G021423;Gobar.D11G012540;PimaS6.A09G041451;PimaS6.A11G018499;PimaS6.A12G028832;PimaS6.A13G053837;PimaS6.D07G059792;PimaS6.D11G012486
GO:0009788	negative regulation of abscisic acid-activated signaling pathway	145	2	7.85	0.99711	Gobar.D13G048809;PimaS6.A02G082841
GO:0006631	fatty acid metabolic process	1013	36	54.84	0.99716	Gobar.A01G065411;Gobar.A03G075658;Gobar.A04G085023;Gobar.A05G002056;Gobar.A05G003486;Gobar.A10G039379;Gobar.A10G039381;Gobar.A13G053827;Gobar.A13G053828;Gobar.A13G054156;Gobar.D01G049461;Gobar.D02G056366;Gobar.D05G007148;Gobar.D05G008180;Gobar.D05G008523;Gobar.D06G063615;Gobar.D10G022152;Gobar.D10G022155;Gobar.D10G022156;Gobar.D11G012974;Gobar.D13G048621;Gobar.D13G048622;PimaS6.A03G075085;PimaS6.…
GO:0008360	regulation of cell shape	146	2	7.9	0.99725	Gobar.D10G020750;PimaS6.A05G000276
GO:0035246	peptidyl-arginine N-methylation	106	1	5.74	0.99727	PimaS6.1ZG088207
GO:0043547	positive regulation of GTPase activity	216	3	11.69	0.99728	Gobar.A13G055499;PimaS6.A13G054996;PimaS6.D13G048886
GO:0005985	sucrose metabolic process	182	3	9.85	0.99741	Gobar.D10G021243;PimaS6.A10G044593;PimaS6.D10G031282
GO:0019722	calcium-mediated signaling	107	1	5.79	0.99742	PimaS6.A10G043837
GO:0042594	response to starvation	538	21	29.12	0.99743	Gobar.A01G065708;Gobar.A02G082729;Gobar.A05G001945;Gobar.A10G036668;Gobar.A11G016049;Gobar.A12G031859;Gobar.D01G049978;Gobar.D01G049979;Gobar.D01G050604;Gobar.D07G061619;PimaS6.A01G062227;PimaS6.A02G082181;PimaS6.A05G001984;PimaS6.A10G042634;PimaS6.A12G027806;PimaS6.D01G049497;PimaS6.D01G050108;PimaS6.D05G006998;PimaS6.D07G061122;PimaS6.D09G037127;PimaS6.D10G031199
GO:0046854	phosphatidylinositol phosphate biosynthetic process	245	5	13.26	0.99746	Gobar.A08G034948;Gobar.D05G007921;Gobar.D13G046229;PimaS6.A08G034504;PimaS6.D05G007895
GO:0008643	carbohydrate transport	514	15	27.82	0.99754	Gobar.A06G072949;Gobar.A07G070312;Gobar.A08G034635;Gobar.A10G036889;Gobar.A11G017959;Gobar.A11G017964;Gobar.D07G059428;Gobar.D10G021120;Gobar.D11G013329;PimaS6.1ZG087367;PimaS6.1ZG088319;PimaS6.A07G066798;PimaS6.A08G034189;PimaS6.A11G017729;PimaS6.D07G058946
GO:0006900	vesicle budding from membrane	216	4	11.69	0.99761	Gobar.A13G055330;Gobar.D13G048907;PimaS6.A13G054837;PimaS6.D13G048415
GO:0019438	aromatic compound biosynthetic process	13664	625	739.69	0.99767	Gobar.A01G065482;Gobar.A01G065658;Gobar.A01G065659;Gobar.A01G065753;Gobar.A01G066334;Gobar.A01G066484;Gobar.A01G066631;Gobar.A01G066885;Gobar.A01G067369;Gobar.A01G067796;Gobar.A02G082559;Gobar.A02G082599;Gobar.A02G082924;Gobar.A02G083100;Gobar.A02G083225;Gobar.A02G083513;Gobar.A02G083766;Gobar.A02G083976;Gobar.A02G083983;Gobar.A02G084151;Gobar.A03G074644;Gobar.A03G074920;Gobar.A03G074983;Gobar.A0…
GO:0009739	response to gibberellin	402	5	21.76	0.99778	Gobar.A09G045166;Gobar.D11G012138;Gobar.D11G013052;PimaS6.A09G041451;PimaS6.D11G012080
GO:0008356	asymmetric cell division	113	1	6.12	0.99815	PimaS6.D05G006413
GO:0000911	cytokinesis by cell plate formation	207	5	11.21	0.99841	Gobar.A03G076670;Gobar.A10G039161;Gobar.A12G030340;PimaS6.A10G045034;PimaS6.A12G026277
GO:0045454	cell redox homeostasis	116	1	6.28	0.99844	Gobar.D12G027340
GO:0007186	G protein-coupled receptor signaling pathway	116	1	6.28	0.99844	PimaS6.D05G007073
GO:0016125	sterol metabolic process	252	19	13.64	0.9985	Gobar.A01G067543;Gobar.A01G067544;Gobar.A03G074305;Gobar.A04G086197;Gobar.A04G086198;Gobar.A08G035571;Gobar.A11G017993;Gobar.A12G031158;Gobar.D01G051975;Gobar.D02G058478;PimaS6.A01G064040;PimaS6.A01G064041;PimaS6.A03G073738;PimaS6.A04G085684;PimaS6.A04G085690;PimaS6.A08G035108;PimaS6.D01G051481;PimaS6.D02G058002;PimaS6.D04G078750
GO:0006520	cellular amino acid metabolic process	2024	87	109.57	0.99853	Gobar.A01G065288;Gobar.A01G066326;Gobar.A02G082338;Gobar.A02G082946;Gobar.A02G083427;Gobar.A03G076616;Gobar.A07G070668;Gobar.A07G071160;Gobar.A08G034488;Gobar.A08G036408;Gobar.A10G038597;Gobar.A10G039282;Gobar.A11G015637;Gobar.A11G019026;Gobar.A12G030058;Gobar.A12G030059;Gobar.A13G053599;Gobar.A13G054302;Gobar.A13G055046;Gobar.D01G049495;Gobar.D02G055818;Gobar.D02G055896;Gobar.D02G056937;Gobar.D0…
GO:0043161	proteasome-mediated ubiquitin-dependent protein catabolic process	933	21	50.51	0.99865	Gobar.A02G083390;Gobar.A05G000598;Gobar.A08G033753;Gobar.A10G036786;Gobar.D05G007640;Gobar.D06G063203;Gobar.D10G019251;Gobar.D10G019350;Gobar.D10G019351;Gobar.D10G019811;Gobar.D10G020311;Gobar.D11G009999;Gobar.D12G028504;PimaS6.A02G082841;PimaS6.A08G033321;PimaS6.A10G042739;PimaS6.D05G007608;PimaS6.D06G068695;PimaS6.D10G029353;PimaS6.D10G029432;PimaS6.D10G029433
GO:0046474	glycerophospholipid biosynthetic process	613	16	33.18	0.99884	Gobar.A02G083626;Gobar.A03G075782;Gobar.A06G072853;Gobar.A08G034948;Gobar.A12G030922;Gobar.A12G031670;Gobar.D03G079569;Gobar.D05G007921;Gobar.D13G046229;PimaS6.A02G083062;PimaS6.A03G075209;PimaS6.A08G034504;PimaS6.A12G026864;PimaS6.A12G027618;PimaS6.D03G079023;PimaS6.D05G007895
GO:0090407	organophosphate biosynthetic process	2158	141	116.82	0.99887	Gobar.A01G066885;Gobar.A02G083513;Gobar.A02G083626;Gobar.A03G074305;Gobar.A03G074644;Gobar.A03G075782;Gobar.A04G085287;Gobar.A04G086170;Gobar.A04G086310;Gobar.A04G086314;Gobar.A05G000325;Gobar.A05G000958;Gobar.A05G001377;Gobar.A05G002206;Gobar.A05G004121;Gobar.A06G072780;Gobar.A06G072853;Gobar.A07G068288;Gobar.A07G069030;Gobar.A08G033509;Gobar.A08G034948;Gobar.A08G035571;Gobar.A08G035986;Gobar.A0…
GO:0070588	calcium ion transmembrane transport	201	3	10.88	0.99892	Gobar.A08G033780;PimaS6.A01G063540;PimaS6.A08G033346
GO:0009626	plant-type hypersensitive response	165	2	8.93	0.99893	Gobar.A05G002285;PimaS6.D13G046063
GO:0051453	regulation of intracellular pH	123	1	6.66	0.99894	PimaS6.A03G075061
GO:0006885	regulation of pH	247	2	13.37	0.99901	Gobar.A08G033293;PimaS6.A03G075061
GO:0009908	flower development	1132	18	61.28	0.99904	Gobar.D02G058361;Gobar.D05G009556;Gobar.D05G009569;Gobar.D06G064579;Gobar.D08G026002;Gobar.D09G040239;Gobar.D09G040429;Gobar.D11G012232;PimaS6.1ZG087465;PimaS6.A02G083209;PimaS6.D02G057888;PimaS6.D03G079475;PimaS6.D05G009480;PimaS6.D05G009495;PimaS6.D06G070036;PimaS6.D08G021940;PimaS6.D09G036477;PimaS6.D11G012175
GO:0006874	cellular calcium ion homeostasis	144	5	7.8	0.9991	Gobar.A02G082947;Gobar.D02G056866;Gobar.D04G079312;PimaS6.A02G082398;PimaS6.A10G043837
GO:1902531	regulation of intracellular signal transduction	190	3	10.29	0.9992	Gobar.A08G035909;PimaS6.A08G035438;PimaS6.A10G043837
GO:0010074	maintenance of meristem identity	129	1	6.98	0.99924	Gobar.D03G081762
GO:0071805	potassium ion transmembrane transport	277	5	15	0.99933	Gobar.A11G017563;Gobar.D10G019635;Gobar.ML707615_1G087449;PimaS6.A03G073974;PimaS6.A11G017354
GO:0034968	histone lysine methylation	252	7	13.64	0.99936	Gobar.A08G035815;Gobar.D02G058361;Gobar.D08G025674;PimaS6.A01G064023;PimaS6.A02G083209;PimaS6.D02G057888;PimaS6.D03G079475
GO:0006260	DNA replication	727	8	39.36	0.99936	Gobar.A13G052630;Gobar.D03G081198;Gobar.D05G005800;Gobar.D05G006068;Gobar.D10G021616;PimaS6.A13G052107;PimaS6.D03G080658;PimaS6.D10G031647
GO:0009267	cellular response to starvation	431	20	23.33	0.99939	Gobar.A01G065708;Gobar.A02G082729;Gobar.A05G001945;Gobar.A10G036668;Gobar.A12G031859;Gobar.D01G049978;Gobar.D01G049979;Gobar.D01G050604;Gobar.D07G061619;PimaS6.A01G062227;PimaS6.A02G082181;PimaS6.A05G001984;PimaS6.A10G042634;PimaS6.A12G027806;PimaS6.D01G049497;PimaS6.D01G050108;PimaS6.D05G006998;PimaS6.D07G061122;PimaS6.D09G037127;PimaS6.D10G031199
GO:0000302	response to reactive oxygen species	435	7	23.55	0.9994	Gobar.A02G082008;Gobar.D05G009118;Gobar.D07G060292;Gobar.D13G047597;PimaS6.A04G085513;PimaS6.A13G053837;PimaS6.D07G059792
GO:0042742	defense response to bacterium	698	19	37.79	0.99954	Gobar.A01G065432;Gobar.A05G001598;Gobar.A06G073430;Gobar.A08G035815;Gobar.A11G017834;Gobar.D02G056298;Gobar.D06G064554;Gobar.D06G064579;Gobar.D11G013195;Gobar.D13G048573;PimaS6.A10G043004;PimaS6.A11G017613;PimaS6.D01G049189;PimaS6.D02G055677;PimaS6.D06G069369;PimaS6.D06G070015;PimaS6.D06G070036;PimaS6.D11G013119;PimaS6.D13G048086
GO:0071456	cellular response to hypoxia	286	5	15.48	0.99954	Gobar.A05G000175;Gobar.A05G002285;Gobar.A11G016049;Gobar.D02G058371;PimaS6.D05G005206
GO:0007131	reciprocal meiotic recombination	182	2	9.85	0.99955	Gobar.A11G015294;PimaS6.A11G015105
GO:0006629	lipid metabolic process	4630	180	250.64	0.99958	Gobar.A01G065411;Gobar.A01G066290;Gobar.A01G067543;Gobar.A01G067544;Gobar.A02G083626;Gobar.A03G074305;Gobar.A03G075658;Gobar.A03G075782;Gobar.A04G084680;Gobar.A04G084682;Gobar.A04G084771;Gobar.A04G085023;Gobar.A04G085924;Gobar.A04G086197;Gobar.A04G086198;Gobar.A05G000020;Gobar.A05G000990;Gobar.A05G002056;Gobar.A05G002285;Gobar.A05G003392;Gobar.A05G003486;Gobar.A05G004034;Gobar.A06G071364;Gobar.A0…
GO:0006334	nucleosome assembly	186	2	10.07	0.99963	PimaS6.A05G002036;PimaS6.D03G080829
GO:0009630	gravitropism	262	4	14.18	0.99963	Gobar.A04G084721;Gobar.D05G006671;PimaS6.A04G084167;PimaS6.D05G006627
GO:0048366	leaf development	832	13	45.04	0.99964	Gobar.A02G082008;Gobar.D02G056298;Gobar.D02G057548;Gobar.D05G009556;Gobar.D05G009569;Gobar.D08G025654;Gobar.D12G027870;PimaS6.D02G057091;PimaS6.D05G009480;PimaS6.D05G009495;PimaS6.D06G068399;PimaS6.D08G021602;PimaS6.D12G023824
GO:0006397	mRNA processing	1636	59	88.56	0.99967	Gobar.A01G067852;Gobar.A02G083890;Gobar.A03G074688;Gobar.A04G084597;Gobar.A04G085208;Gobar.A05G001583;Gobar.A08G035926;Gobar.A09G045013;Gobar.A10G037902;Gobar.A11G015651;Gobar.A12G031006;Gobar.A13G053968;Gobar.A13G055676;Gobar.D01G050362;Gobar.D01G051825;Gobar.D01G052272;Gobar.D03G081305;Gobar.D05G006670;Gobar.D08G025434;Gobar.D08G025435;Gobar.D09G040778;Gobar.D10G019944;Gobar.D11G011942;Gobar.D1…
GO:0009751	response to salicylic acid	320	9	17.32	0.99972	Gobar.A05G001598;Gobar.A09G044131;Gobar.A10G037051;Gobar.D02G056298;Gobar.D03G081080;PimaS6.A02G083209;PimaS6.A09G040400;PimaS6.A10G043004;PimaS6.D03G079475
GO:0006612	protein targeting to membrane	193	2	10.45	0.99974	Gobar.A11G018972;PimaS6.A11G018672
GO:0051028	mRNA transport	232	3	12.56	0.99975	Gobar.D02G056289;Gobar.D02G056298;PimaS6.D02G055817
GO:0097502	mannosylation	149	1	8.07	0.99975	PimaS6.A09G042198
GO:0006891	intra-Golgi vesicle-mediated transport	151	1	8.17	0.99978	PimaS6.A08G033464
GO:0009833	plant-type primary cell wall biogenesis	151	1	8.17	0.99978	PimaS6.A09G042198
GO:0006888	endoplasmic reticulum to Golgi vesicle-mediated transport	454	10	24.58	0.99979	Gobar.A07G070059;Gobar.A08G033922;Gobar.D08G023878;Gobar.D09G040034;Gobar.D11G010819;PimaS6.A07G066538;PimaS6.A08G033487;PimaS6.D02G055505;PimaS6.D05G007058;PimaS6.D11G010802
GO:0098655	cation transmembrane transport	2118	147	114.66	0.99979	Gobar.A01G066443;Gobar.A01G066885;Gobar.A02G082266;Gobar.A02G083513;Gobar.A02G084309;Gobar.A03G074644;Gobar.A03G074744;Gobar.A03G075630;Gobar.A04G085287;Gobar.A04G085571;Gobar.A04G086170;Gobar.A05G000325;Gobar.A05G000958;Gobar.A06G071535;Gobar.A06G072780;Gobar.A07G068288;Gobar.A07G069030;Gobar.A07G070438;Gobar.A08G033293;Gobar.A08G033780;Gobar.A08G034438;Gobar.A08G035986;Gobar.A08G036024;Gobar.A0…
GO:0048364	root development	1115	25	60.36	0.99982	Gobar.A01G066659;Gobar.A02G084146;Gobar.A05G004983;Gobar.A06G071626;Gobar.A08G033741;Gobar.A10G039161;Gobar.A11G015535;Gobar.A13G054156;Gobar.D01G050063;Gobar.D03G081762;Gobar.D06G062369;Gobar.D08G023359;Gobar.D08G024557;Gobar.D09G041977;Gobar.D10G019196;Gobar.D10G020995;Gobar.D11G012702;PimaS6.A01G063192;PimaS6.A02G083592;PimaS6.A06G072695;PimaS6.A10G045034;PimaS6.D01G049575;PimaS6.D06G067864;Pi…
GO:0050790	regulation of catalytic activity	2885	134	156.18	0.99983	Gobar.A01G065270;Gobar.A01G067384;Gobar.A01G067809;Gobar.A02G082623;Gobar.A02G083711;Gobar.A03G074161;Gobar.A03G075105;Gobar.A04G085248;Gobar.A04G085875;Gobar.A05G002795;Gobar.A05G002805;Gobar.A05G002810;Gobar.A05G002811;Gobar.A05G003200;Gobar.A05G004290;Gobar.A06G072028;Gobar.A06G073212;Gobar.A06G073788;Gobar.A07G068425;Gobar.A08G034713;Gobar.A08G035061;Gobar.A08G035909;Gobar.A09G043236;Gobar.A0…
GO:0031146	SCF-dependent proteasomal ubiquitin-dependent protein catabolic process	311	5	16.84	0.99984	Gobar.A05G000598;Gobar.A08G033753;Gobar.D05G007640;PimaS6.A08G033321;PimaS6.D05G007608
GO:0032259	methylation	2556	83	138.37	0.99985	Gobar.A03G076222;Gobar.A03G076616;Gobar.A04G086450;Gobar.A05G002596;Gobar.A08G035815;Gobar.A08G035989;Gobar.A09G043958;Gobar.A09G046059;Gobar.A11G014932;Gobar.A12G030078;Gobar.D01G051945;Gobar.D02G058361;Gobar.D02G058789;Gobar.D04G079150;Gobar.D04G079203;Gobar.D04G079204;Gobar.D04G079207;Gobar.D05G007090;Gobar.D05G007858;Gobar.D05G008330;Gobar.D06G062260;Gobar.D07G059048;Gobar.D07G059051;Gobar.D0…
GO:0016311	dephosphorylation	2317	92	125.43	0.99986	Gobar.A02G083474;Gobar.A03G075072;Gobar.A03G076414;Gobar.A03G076663;Gobar.A04G084493;Gobar.A04G085277;Gobar.A04G085875;Gobar.A05G003248;Gobar.A06G073606;Gobar.A07G068425;Gobar.A10G036904;Gobar.A10G038764;Gobar.A10G039770;Gobar.A11G018081;Gobar.A12G031358;Gobar.A12G031359;Gobar.A13G053252;Gobar.D01G052293;Gobar.D02G056368;Gobar.D02G057326;Gobar.D02G058806;Gobar.D05G005412;Gobar.D05G008065;Gobar.D0…
GO:0010087	phloem or xylem histogenesis	316	5	17.11	0.99986	Gobar.A10G039161;Gobar.A11G015535;Gobar.D12G027992;PimaS6.A10G045034;PimaS6.D12G023950
GO:0009740	gibberellic acid mediated signaling pathway	245	3	13.26	0.99987	Gobar.D11G012138;Gobar.D11G013052;PimaS6.D11G012080
GO:0009737	response to abscisic acid	1388	36	75.14	0.99988	Gobar.A02G082644;Gobar.A04G085875;Gobar.A04G086449;Gobar.A07G068425;Gobar.A09G045166;Gobar.A10G037866;Gobar.A10G038764;Gobar.A11G014849;Gobar.A11G015892;Gobar.A12G031689;Gobar.A13G054156;Gobar.A13G055491;Gobar.D02G057548;Gobar.D05G007640;Gobar.D07G062142;Gobar.D10G021516;Gobar.D13G048809;Gobar.ML706320_1G086626;Gobar.ML706465_1G087351;Gobar.ML707864_1G087329;PimaS6.1ZG088257;PimaS6.1ZG088259;Pima…
GO:0030865	cortical cytoskeleton organization	162	1	8.77	0.99988	PimaS6.A05G000276
GO:0031347	regulation of defense response	546	8	29.56	0.99988	Gobar.A05G001598;Gobar.D02G056298;Gobar.D05G006665;PimaS6.A02G082785;PimaS6.A02G082786;PimaS6.A10G043115;PimaS6.D05G006413;PimaS6.D05G006621
GO:0036503	ERAD pathway	248	3	13.43	0.99988	Gobar.D04G079312;Gobar.D13G049062;PimaS6.D13G048570
GO:0009965	leaf morphogenesis	249	3	13.48	0.99989	Gobar.D02G056298;Gobar.D08G025654;PimaS6.D08G021602
GO:0045892	negative regulation of transcription, DNA-templated	641	21	34.7	0.9999	Gobar.A01G066631;Gobar.A05G003007;Gobar.A06G073222;Gobar.A07G070419;Gobar.A08G034853;Gobar.A10G037492;Gobar.A10G038679;Gobar.A12G030506;Gobar.D10G021423;Gobar.D11G012540;Gobar.D12G027014;PimaS6.A06G072695;PimaS6.A07G066910;PimaS6.A08G034402;PimaS6.A11G017065;PimaS6.A12G026445;PimaS6.D09G036454;PimaS6.D09G036697;PimaS6.D09G036698;PimaS6.D11G012486;PimaS6.D12G022953
GO:0009967	positive regulation of signal transduction	168	1	9.09	0.99991	PimaS6.A10G043837
GO:0009611	response to wounding	416	9	22.52	0.99992	Gobar.A05G000175;Gobar.A05G001598;Gobar.A11G015535;Gobar.D01G052359;Gobar.D05G006665;Gobar.D11G012702;PimaS6.A10G043115;PimaS6.D05G005206;PimaS6.D05G006621
GO:0000724	double-strand break repair via homologous recombination	262	3	14.18	0.99994	Gobar.A01G067956;Gobar.D05G005800;PimaS6.A01G064452
GO:0009063	cellular amino acid catabolic process	335	17	18.13	0.99994	Gobar.A01G065288;Gobar.A01G066326;Gobar.A03G076616;Gobar.A07G070668;Gobar.A08G034488;Gobar.A13G053599;Gobar.D01G049495;Gobar.D02G056937;Gobar.D04G079150;Gobar.D04G079174;PimaS6.A01G061774;PimaS6.A03G076062;PimaS6.A08G034048;PimaS6.A10G044482;PimaS6.D01G049016;PimaS6.D04G078643;PimaS6.D04G078668
GO:0006396	RNA processing	3770	135	204.09	0.99994	Gobar.A01G067025;Gobar.A01G067028;Gobar.A01G067852;Gobar.A02G083890;Gobar.A02G083912;Gobar.A02G083996;Gobar.A02G084088;Gobar.A03G074688;Gobar.A04G084597;Gobar.A04G085208;Gobar.A04G086450;Gobar.A05G001583;Gobar.A06G072396;Gobar.A08G033920;Gobar.A08G035815;Gobar.A08G035926;Gobar.A09G044848;Gobar.A09G045013;Gobar.A09G045485;Gobar.A10G037024;Gobar.A10G037717;Gobar.A10G037902;Gobar.A11G015651;Gobar.A1…
GO:0009664	plant-type cell wall organization	433	10	23.44	0.99995	Gobar.A12G030111;Gobar.A12G030112;Gobar.D01G049467;Gobar.D11G013020;Gobar.D12G026464;PimaS6.A12G026062;PimaS6.A12G026063;PimaS6.D01G048988;PimaS6.D11G012933;PimaS6.D12G022414
GO:0009845	seed germination	366	9	19.81	0.99996	Gobar.D02G055896;Gobar.D07G062142;Gobar.D11G012138;Gobar.D11G012702;Gobar.D12G029758;PimaS6.D02G055405;PimaS6.D07G061635;PimaS6.D11G012080;PimaS6.D12G025707
GO:0042752	regulation of circadian rhythm	182	1	9.85	0.99996	Gobar.D12G029600
GO:0009826	unidimensional cell growth	583	6	31.56	0.99996	Gobar.A10G037917;Gobar.A10G039161;PimaS6.A10G043837;PimaS6.A10G045034;PimaS6.D04G076911;PimaS6.D10G030267
GO:0048532	anatomical structure arrangement	183	1	9.91	0.99996	PimaS6.1ZG087465
GO:0010150	leaf senescence	273	3	14.78	0.99997	Gobar.D02G056298;Gobar.D02G057548;PimaS6.D02G057091
GO:0016567	protein ubiquitination	2964	128	160.45	0.99997	Gobar.A01G065637;Gobar.A02G083346;Gobar.A03G074693;Gobar.A03G074737;Gobar.A04G084934;Gobar.A04G085194;Gobar.A04G085817;Gobar.A05G000598;Gobar.A05G002153;Gobar.A05G003136;Gobar.A05G004677;Gobar.A06G072165;Gobar.A07G068327;Gobar.A07G070638;Gobar.A08G033271;Gobar.A08G033753;Gobar.A09G043444;Gobar.A09G044073;Gobar.A09G044131;Gobar.A10G037051;Gobar.A11G014696;Gobar.A11G015649;Gobar.A11G017981;Gobar.A1…
GO:0048646	anatomical structure formation involved in morphogenesis	543	11	29.39	0.99998	Gobar.A11G015535;Gobar.A13G054156;Gobar.D08G024557;Gobar.D10G020995;Gobar.D11G012232;Gobar.D12G026464;PimaS6.1ZG087465;PimaS6.A13G054232;PimaS6.D05G006413;PimaS6.D11G012175;PimaS6.D12G022414
GO:0010090	trichome morphogenesis	192	1	10.39	0.99998	PimaS6.D05G006413
GO:0006325	chromatin organization	753	13	40.76	0.99998	Gobar.A08G033253;Gobar.A08G034853;Gobar.A08G035815;Gobar.D02G056844;Gobar.D05G005800;Gobar.D06G064664;Gobar.D08G025674;Gobar.D09G041779;PimaS6.A05G002036;PimaS6.A08G032812;PimaS6.A08G034402;PimaS6.D03G080829;PimaS6.D09G037994
GO:0006275	regulation of DNA replication	200	1	10.83	0.99999	Gobar.D05G006068
GO:0045927	positive regulation of growth	201	1	10.88	0.99999	PimaS6.D13G047030
GO:0010228	vegetative to reproductive phase transition of meristem	491	3	26.58	0.99999	Gobar.D08G026002;Gobar.D12G028504;PimaS6.D08G021940
GO:0006417	regulation of translation	738	28	39.95	0.99999	Gobar.A02G083507;Gobar.A04G084457;Gobar.A04G085248;Gobar.A05G001583;Gobar.A05G004990;Gobar.A09G044948;Gobar.A09G045873;Gobar.D01G049961;Gobar.D04G078260;Gobar.D05G006670;Gobar.D09G040828;Gobar.D11G010281;Gobar.D11G012636;PimaS6.A02G082948;PimaS6.A02G083360;PimaS6.A03G075869;PimaS6.A04G083898;PimaS6.A04G084727;PimaS6.A05G004986;PimaS6.A09G041236;PimaS6.A09G041927;PimaS6.A09G042176;PimaS6.D01G04947…
GO:0009860	pollen tube growth	258	2	13.97	0.99999	Gobar.A10G037917;PimaS6.A10G043837
GO:0009411	response to UV	276	3	14.94	0.99999	Gobar.D10G021616;Gobar.D12G028504;PimaS6.D10G031647
GO:0018215	protein phosphopantetheinylation	450	7	24.36	0.99999	PimaS6.A01G061939;PimaS6.A01G064526;PimaS6.A05G003124;PimaS6.A08G033879;PimaS6.A10G045011;PimaS6.A11G015708;PimaS6.D06G068004
GO:0045893	positive regulation of transcription, DNA-templated	1802	79	97.55	1	Gobar.A01G065753;Gobar.A01G067796;Gobar.A02G083100;Gobar.A02G083225;Gobar.A03G075085;Gobar.A03G075086;Gobar.A03G075087;Gobar.A03G075091;Gobar.A03G075093;Gobar.A03G075376;Gobar.A03G075691;Gobar.A04G085965;Gobar.A05G004565;Gobar.A07G069928;Gobar.A10G038666;Gobar.A11G015535;Gobar.A11G018839;Gobar.A11G018996;Gobar.D02G057338;Gobar.D03G080964;Gobar.D04G078316;Gobar.D05G009748;Gobar.D05G009759;Gobar.D0…
GO:0051168	nuclear export	257	2	13.91	1	Gobar.A13G054135;PimaS6.A13G053643
GO:0016579	protein deubiquitination	406	5	21.98	1	Gobar.A05G002287;Gobar.A10G039141;Gobar.D10G019811;PimaS6.A10G045011;PimaS6.D10G029891
GO:0048573	photoperiodism, flowering	287	2	15.54	1	Gobar.D08G026002;PimaS6.D08G021940
GO:0009409	response to cold	713	14	38.6	1	Gobar.A04G085614;Gobar.A05G000175;Gobar.A05G004232;Gobar.A11G015788;Gobar.D01G052069;Gobar.D09G041921;Gobar.D12G029600;PimaS6.A02G083209;PimaS6.A04G085098;PimaS6.A05G004257;PimaS6.D01G051575;PimaS6.D02G056434;PimaS6.D03G079475;PimaS6.D05G005206
GO:0009793	embryo development ending in seed dormancy	896	23	48.5	1	Gobar.A01G066659;Gobar.A02G082008;Gobar.A04G085557;Gobar.A12G030955;Gobar.A13G054047;Gobar.D01G052069;Gobar.D03G081143;Gobar.D04G078765;Gobar.D05G009556;Gobar.D05G009569;Gobar.D07G062072;Gobar.D07G062142;Gobar.D10G020141;PimaS6.A01G063192;PimaS6.A04G085036;PimaS6.A13G053539;PimaS6.D01G051575;PimaS6.D03G080606;PimaS6.D04G078242;PimaS6.D05G009480;PimaS6.D05G009495;PimaS6.D07G061635;PimaS6.D10G030202
GO:2000241	regulation of reproductive process	751	6	40.65	1	Gobar.D02G057548;Gobar.D02G058361;Gobar.D08G026002;PimaS6.D02G057091;PimaS6.D02G057888;PimaS6.D08G021940
GO:0051301	cell division	1402	28	75.9	1	Gobar.A03G076670;Gobar.A05G000316;Gobar.A05G000319;Gobar.A08G035141;Gobar.A10G039161;Gobar.A12G030340;Gobar.A13G054047;Gobar.D03G080909;Gobar.D03G081198;Gobar.D04G078765;Gobar.D09G041390;Gobar.D11G009999;Gobar.D11G012702;PimaS6.1ZG088336;PimaS6.A05G000314;PimaS6.A07G065937;PimaS6.A08G034692;PimaS6.A09G042198;PimaS6.A10G045034;PimaS6.A11G016034;PimaS6.A12G026277;PimaS6.A13G053539;PimaS6.D03G080384…
GO:0009555	pollen development	722	13	39.08	1	Gobar.A01G067956;Gobar.A07G068714;Gobar.A09G045485;Gobar.D02G056289;Gobar.D02G056298;Gobar.D06G064579;Gobar.D09G041633;PimaS6.A01G063494;PimaS6.A01G064452;PimaS6.A07G065203;PimaS6.A09G041797;PimaS6.D06G070036;PimaS6.D13G047210
GO:0009416	response to light stimulus	1718	24	93	1	Gobar.A02G082008;Gobar.A05G000175;Gobar.A07G068310;Gobar.A13G052985;Gobar.D02G057548;Gobar.D08G026002;Gobar.D09G042563;Gobar.D10G021616;Gobar.D11G012702;Gobar.D12G028504;Gobar.D13G046564;PimaS6.A04G085480;PimaS6.A07G064806;PimaS6.A12G027202;PimaS6.A12G028832;PimaS6.A13G052464;PimaS6.D02G057091;PimaS6.D05G005206;PimaS6.D06G069669;PimaS6.D08G021940;PimaS6.D09G038786;PimaS6.D10G031647;PimaS6.D12G023…
GO:0009651	response to salt stress	949	17	51.37	1	Gobar.A04G085614;Gobar.A05G000553;Gobar.A05G000554;Gobar.A06G073999;Gobar.D02G058361;Gobar.D05G009118;Gobar.D07G060292;Gobar.D09G041921;Gobar.D11G012672;PimaS6.A04G085098;PimaS6.A05G000558;PimaS6.A05G000559;PimaS6.A06G073456;PimaS6.A13G053837;PimaS6.D02G057888;PimaS6.D07G059792;PimaS6.D11G012617
GO:0007049	cell cycle	2458	50	133.06	1	Gobar.A01G065270;Gobar.A01G067956;Gobar.A02G082206;Gobar.A03G076670;Gobar.A04G084702;Gobar.A05G000316;Gobar.A05G000319;Gobar.A05G004253;Gobar.A07G068715;Gobar.A07G068770;Gobar.A10G039161;Gobar.A11G015294;Gobar.A12G030340;Gobar.D02G056323;Gobar.D03G080909;Gobar.D03G081198;Gobar.D04G078148;Gobar.D05G005642;Gobar.D06G064579;Gobar.D07G061565;Gobar.D09G041390;Gobar.D10G021315;Gobar.D11G012210;Gobar.D1…
GO:0009414	response to water deprivation	682	5	36.92	1	Gobar.A04G085614;Gobar.D01G052069;Gobar.D09G041921;PimaS6.A04G085098;PimaS6.D01G051575
GO:0046501	protoporphyrinogen IX metabolic process	58	4	3.14	1	Gobar.A11G016420;Gobar.A12G032258;Gobar.D05G009203;PimaS6.D05G009130
GO:0009968	negative regulation of signal transduction	294	2	15.92	1	Gobar.D13G048809;PimaS6.A02G082841
GO:0031331	positive regulation of cellular catabolic process	410	19	22.19	1	Gobar.A02G083390;Gobar.A02G083507;Gobar.A04G084457;Gobar.A04G085248;Gobar.A05G001583;Gobar.A09G044948;Gobar.D04G078260;Gobar.D05G006670;Gobar.D11G009999;Gobar.D11G012636;PimaS6.A02G082841;PimaS6.A02G082948;PimaS6.A02G083360;PimaS6.A03G075869;PimaS6.A04G083898;PimaS6.A04G084727;PimaS6.A09G041236;PimaS6.D02G058290;PimaS6.D04G077736
GO:0031333	negative regulation of protein-containing complex assembly	82	2	4.44	1	Gobar.A05G000301;Gobar.A08G036410
GO:0031334	positive regulation of protein-containing complex assembly	171	11	9.26	1	Gobar.A06G073670;Gobar.A08G034808;Gobar.A10G038549;Gobar.A10G038550;PimaS6.A06G073134;PimaS6.A10G044436;PimaS6.A10G044437;PimaS6.A11G018292;PimaS6.A13G053685;PimaS6.D11G013832;PimaS6.D13G047210
GO:0006772	thiamine metabolic process	70	2	3.79	1	Gobar.A08G033509;PimaS6.A08G033077
GO:0006778	porphyrin-containing compound metabolic process	330	5	17.86	1	Gobar.A11G016420;Gobar.A12G032258;Gobar.D05G009203;PimaS6.A11G016232;PimaS6.D05G009130
GO:0009955	adaxial/abaxial pattern specification	95	1	5.14	1	PimaS6.A06G072695
GO:0009199	ribonucleoside triphosphate metabolic process	507	85	27.45	1	Gobar.A01G066885;Gobar.A02G083513;Gobar.A03G074644;Gobar.A04G085287;Gobar.A04G086170;Gobar.A05G000325;Gobar.A05G000958;Gobar.A06G072780;Gobar.A07G068288;Gobar.A07G069030;Gobar.A08G035986;Gobar.A09G043265;Gobar.A11G015256;Gobar.A11G016504;Gobar.A11G016730;Gobar.A11G017645;Gobar.A12G031078;Gobar.A13G055102;Gobar.A13G055104;Gobar.D01G050807;Gobar.D01G051130;Gobar.D02G057245;Gobar.D02G057248;Gobar.D0…
GO:0006720	isoprenoid metabolic process	840	48	45.47	1	Gobar.A01G066290;Gobar.A03G074305;Gobar.A04G084680;Gobar.A04G084682;Gobar.A04G084771;Gobar.A04G085924;Gobar.A05G003392;Gobar.A08G033509;Gobar.A08G035571;Gobar.A11G016806;Gobar.A11G017993;Gobar.A11G018342;Gobar.A11G018355;Gobar.A11G018605;Gobar.A12G030963;Gobar.A12G032079;Gobar.A13G054440;Gobar.D02G057250;Gobar.D02G058478;Gobar.D05G008447;Gobar.D05G008448;Gobar.D05G009150;Gobar.D05G009556;Gobar.D0…
GO:0048609	multicellular organismal reproductive process	452	12	24.47	1	Gobar.A01G067956;Gobar.A06G073222;Gobar.A07G068714;Gobar.A10G037492;Gobar.D04G078885;Gobar.D07G062142;Gobar.D11G012138;PimaS6.A01G064452;PimaS6.A06G072695;PimaS6.A07G065203;PimaS6.D07G061635;PimaS6.D11G012080
GO:0006721	terpenoid metabolic process	563	32	30.48	1	Gobar.A01G066290;Gobar.A03G074305;Gobar.A04G084680;Gobar.A04G084682;Gobar.A04G084771;Gobar.A04G085924;Gobar.A05G003392;Gobar.A08G033509;Gobar.A08G035571;Gobar.A11G018342;Gobar.A11G018355;Gobar.A11G018605;Gobar.D05G008447;Gobar.D05G008448;Gobar.D05G009150;Gobar.D05G009556;Gobar.D05G009569;Gobar.D06G064881;Gobar.D08G024966;Gobar.D10G021314;Gobar.D11G013992;Gobar.D11G014005;Gobar.D11G014008;Gobar.D1…
GO:0006722	triterpenoid metabolic process	50	2	2.71	1	Gobar.D06G064881;PimaS6.D06G070333
GO:0071446	cellular response to salicylic acid stimulus	173	8	9.37	1	Gobar.A09G044131;Gobar.A10G037051;Gobar.D02G056298;Gobar.D03G081080;PimaS6.A02G083209;PimaS6.A09G040400;PimaS6.A10G043004;PimaS6.D03G079475
GO:0006725	cellular aromatic compound metabolic process	22375	1058	1211.25	1	Gobar.A01G065288;Gobar.A01G065482;Gobar.A01G065637;Gobar.A01G065658;Gobar.A01G065659;Gobar.A01G065670;Gobar.A01G065753;Gobar.A01G066295;Gobar.A01G066334;Gobar.A01G066436;Gobar.A01G066484;Gobar.A01G066631;Gobar.A01G066743;Gobar.A01G066885;Gobar.A01G067025;Gobar.A01G067028;Gobar.A01G067369;Gobar.A01G067502;Gobar.A01G067796;Gobar.A01G067852;Gobar.A01G067904;Gobar.A01G067956;Gobar.A02G082206;Gobar.A0…
GO:1903320	regulation of protein modification by small protein conjugation or removal	134	8	7.25	1	Gobar.A11G014696;Gobar.A11G018895;Gobar.D04G077505;Gobar.D04G078668;Gobar.D11G009999;PimaS6.A11G014512;PimaS6.D04G076976;PimaS6.D04G078147
GO:0044419	biological process involved in interspecies interaction between organisms	2400	70	129.92	1	Gobar.A01G065432;Gobar.A01G066987;Gobar.A02G082740;Gobar.A02G082742;Gobar.A02G083054;Gobar.A02G084153;Gobar.A05G000175;Gobar.A05G001598;Gobar.A05G002285;Gobar.A05G002349;Gobar.A06G073430;Gobar.A06G073972;Gobar.A06G073999;Gobar.A08G035815;Gobar.A09G044131;Gobar.A09G045825;Gobar.A10G037051;Gobar.A10G039627;Gobar.A11G015674;Gobar.A11G017834;Gobar.A11G018879;Gobar.A12G030735;Gobar.A12G030736;Gobar.D0…
GO:1903322	positive regulation of protein modification by small protein conjugation or removal	111	8	6.01	1	Gobar.A11G014696;Gobar.A11G018895;Gobar.D04G077505;Gobar.D04G078668;Gobar.D11G009999;PimaS6.A11G014512;PimaS6.D04G076976;PimaS6.D04G078147
GO:0022402	cell cycle process	1717	37	92.95	1	Gobar.A01G067956;Gobar.A02G082206;Gobar.A03G076670;Gobar.A04G084702;Gobar.A05G000316;Gobar.A05G000319;Gobar.A10G039161;Gobar.A11G015294;Gobar.A12G030340;Gobar.D02G056323;Gobar.D03G080909;Gobar.D03G081198;Gobar.D04G078148;Gobar.D05G005642;Gobar.D06G064579;Gobar.D07G061565;Gobar.D09G041390;Gobar.D10G021315;Gobar.D12G029701;Gobar.ML706607_1G087193;PimaS6.1ZG088336;PimaS6.A01G064452;PimaS6.A04G084147…
GO:0034976	response to endoplasmic reticulum stress	357	5	19.33	1	Gobar.D04G079312;Gobar.D13G049062;PimaS6.A12G027713;PimaS6.A12G028067;PimaS6.D13G048570
GO:0000491	small nucleolar ribonucleoprotein complex assembly	37	1	2	1	PimaS6.A08G035287
GO:0009987	cellular process	77270	4134	4182.94	1	Gobar.A01G065222;Gobar.A01G065270;Gobar.A01G065288;Gobar.A01G065411;Gobar.A01G065432;Gobar.A01G065482;Gobar.A01G065543;Gobar.A01G065548;Gobar.A01G065552;Gobar.A01G065553;Gobar.A01G065555;Gobar.A01G065606;Gobar.A01G065608;Gobar.A01G065637;Gobar.A01G065658;Gobar.A01G065659;Gobar.A01G065670;Gobar.A01G065708;Gobar.A01G065728;Gobar.A01G065753;Gobar.A01G065808;Gobar.A01G065870;Gobar.A01G065875;Gobar.A0…
GO:0090376	seed trichome differentiation	70	4	3.79	1	Gobar.D05G009556;Gobar.D05G009569;PimaS6.D05G009480;PimaS6.D05G009495
GO:0022406	membrane docking	251	8	13.59	1	Gobar.D11G010815;PimaS6.A11G014692;PimaS6.A13G054934;PimaS6.D04G076441;PimaS6.D04G077645;PimaS6.D09G038189;PimaS6.D11G010798;PimaS6.D13G047504
GO:0008064	regulation of actin polymerization or depolymerization	196	11	10.61	1	Gobar.A05G000301;Gobar.A06G073670;Gobar.A08G036410;Gobar.A10G038549;Gobar.A10G038550;Gobar.A11G017709;PimaS6.A06G073134;PimaS6.A10G043837;PimaS6.A10G044436;PimaS6.A10G044437;PimaS6.A11G017500
GO:0042330	taxis	59	1	3.19	1	PimaS6.D13G047396
GO:0006714	sesquiterpenoid metabolic process	89	3	4.82	1	Gobar.D12G027215;PimaS6.A12G026617;PimaS6.D12G023160
GO:1903311	regulation of mRNA metabolic process	341	17	18.46	1	Gobar.A02G083507;Gobar.A04G084457;Gobar.A04G085248;Gobar.A05G001583;Gobar.A09G044948;Gobar.D04G078260;Gobar.D05G006670;Gobar.D11G012636;PimaS6.A02G082948;PimaS6.A02G083360;PimaS6.A03G075869;PimaS6.A04G083898;PimaS6.A04G084727;PimaS6.A09G041236;PimaS6.D02G058290;PimaS6.D04G077736;PimaS6.D11G010025
GO:0019520	aldonic acid metabolic process	16	1	0.87	1	Gobar.D04G079493
GO:1903313	positive regulation of mRNA metabolic process	213	16	11.53	1	Gobar.A02G083507;Gobar.A04G084457;Gobar.A04G085248;Gobar.A05G001583;Gobar.A09G044948;Gobar.D04G078260;Gobar.D05G006670;Gobar.D11G012636;PimaS6.A02G082948;PimaS6.A02G083360;PimaS6.A03G075869;PimaS6.A04G083898;PimaS6.A04G084727;PimaS6.A09G041236;PimaS6.D02G058290;PimaS6.D04G077736
GO:1905037	autophagosome organization	137	4	7.42	1	Gobar.A05G004670;Gobar.A05G004671;PimaS6.A05G004688;PimaS6.A05G004689
GO:1905038	regulation of membrane lipid metabolic process	26	3	1.41	1	Gobar.D12G027846;PimaS6.A12G027242;PimaS6.D12G023801
GO:0061919	process utilizing autophagic mechanism	343	17	18.57	1	Gobar.A02G082729;Gobar.A05G001945;Gobar.A05G004670;Gobar.A05G004671;Gobar.A06G073999;Gobar.A10G036668;Gobar.A12G031859;Gobar.D05G007042;PimaS6.A02G082181;PimaS6.A05G001984;PimaS6.A05G004688;PimaS6.A05G004689;PimaS6.A06G073456;PimaS6.A10G042634;PimaS6.A12G027806;PimaS6.D05G006998;PimaS6.D09G037127
GO:0033993	response to lipid	2337	59	126.51	1	Gobar.A02G082644;Gobar.A04G085875;Gobar.A04G086449;Gobar.A05G002565;Gobar.A05G003690;Gobar.A07G068425;Gobar.A09G044131;Gobar.A09G045166;Gobar.A10G037051;Gobar.A10G037173;Gobar.A10G037866;Gobar.A10G038764;Gobar.A10G039033;Gobar.A10G039034;Gobar.A11G014849;Gobar.A11G015892;Gobar.A12G031689;Gobar.A13G054156;Gobar.A13G055491;Gobar.D01G052359;Gobar.D02G057548;Gobar.D05G006665;Gobar.D05G007640;Gobar.D0…
GO:0006740	NADPH regeneration	121	7	6.55	1	Gobar.A03G075779;Gobar.A07G068983;Gobar.A12G032103;Gobar.D04G079493;Gobar.D07G059854;PimaS6.A03G075206;PimaS6.D04G078960
GO:1901605	alpha-amino acid metabolic process	1127	54	61.01	1	Gobar.A01G065288;Gobar.A02G082338;Gobar.A02G082946;Gobar.A02G083427;Gobar.A03G076616;Gobar.A07G070668;Gobar.A07G071160;Gobar.A08G034488;Gobar.A11G015637;Gobar.A11G019026;Gobar.A12G030058;Gobar.A12G030059;Gobar.A13G053599;Gobar.A13G055046;Gobar.D01G049495;Gobar.D02G055818;Gobar.D02G056937;Gobar.D02G057353;Gobar.D03G081420;Gobar.D04G079150;Gobar.D04G079174;Gobar.D06G064350;Gobar.D08G024138;Gobar.D1…
GO:1901606	alpha-amino acid catabolic process	280	16	15.16	1	Gobar.A01G065288;Gobar.A03G076616;Gobar.A07G070668;Gobar.A08G034488;Gobar.A13G053599;Gobar.D01G049495;Gobar.D02G056937;Gobar.D04G079150;Gobar.D04G079174;PimaS6.A01G061774;PimaS6.A03G076062;PimaS6.A08G034048;PimaS6.A10G044482;PimaS6.D01G049016;PimaS6.D04G078643;PimaS6.D04G078668
GO:0009161	ribonucleoside monophosphate metabolic process	243	9	13.15	1	Gobar.A05G001377;Gobar.A12G032471;Gobar.D05G005692;PimaS6.1ZG086704;PimaS6.1ZG086910;PimaS6.A04G084219;PimaS6.A05G001398;PimaS6.A12G028418;PimaS6.D05G005660
GO:0006743	ubiquinone metabolic process	95	10	5.14	1	Gobar.D03G080768;Gobar.D03G081817;Gobar.D06G063263;Gobar.D07G060019;Gobar.D07G060021;Gobar.D07G060554;Gobar.D08G025269;Gobar.D09G041592;Gobar.D10G021363;Gobar.D11G011497
GO:0010876	lipid localization	774	29	41.9	1	Gobar.A02G082361;Gobar.A05G000020;Gobar.A05G000836;Gobar.A05G002104;Gobar.A05G003154;Gobar.A09G043851;Gobar.A09G045366;Gobar.A10G037917;Gobar.D09G040704;Gobar.D10G020811;Gobar.D10G020815;Gobar.D12G027993;Gobar.D13G047669;PimaS6.A02G081468;PimaS6.A02G081815;PimaS6.A05G000020;PimaS6.A05G000845;PimaS6.A05G002135;PimaS6.A05G003156;PimaS6.A08G033969;PimaS6.A09G039913;PimaS6.A09G040135;PimaS6.A09G04167…
GO:0009162	deoxyribonucleoside monophosphate metabolic process	28	4	1.52	1	Gobar.A05G002206;Gobar.D11G011708;PimaS6.A05G002234;PimaS6.D11G011655
GO:0009163	nucleoside biosynthetic process	68	6	3.68	1	Gobar.A02G082559;Gobar.A05G001377;Gobar.D05G005692;PimaS6.A02G082013;PimaS6.A05G001398;PimaS6.D05G005660
GO:0009164	nucleoside catabolic process	46	4	2.49	1	Gobar.A07G069841;Gobar.A07G070263;Gobar.D11G013236;PimaS6.A07G066319
GO:0009166	nucleotide catabolic process	69	6	3.74	1	Gobar.A05G002206;Gobar.A10G037920;Gobar.D07G062125;PimaS6.A05G002234;PimaS6.A10G043840;PimaS6.D08G022078
GO:0043462	regulation of ATP-dependent activity	82	7	4.44	1	Gobar.A02G082623;Gobar.A06G072028;Gobar.D01G051488;PimaS6.A01G062478;PimaS6.A02G082078;PimaS6.A06G071522;PimaS6.D01G051011
GO:0009167	purine ribonucleoside monophosphate metabolic process	164	7	8.88	1	Gobar.A05G001377;Gobar.D05G005692;PimaS6.1ZG086704;PimaS6.1ZG086910;PimaS6.A04G084219;PimaS6.A05G001398;PimaS6.D05G005660
GO:0009168	purine ribonucleoside monophosphate biosynthetic process	144	7	7.8	1	Gobar.A05G001377;Gobar.D05G005692;PimaS6.1ZG086704;PimaS6.1ZG086910;PimaS6.A04G084219;PimaS6.A05G001398;PimaS6.D05G005660
GO:0009926	auxin polar transport	194	2	10.5	1	Gobar.A10G039161;PimaS6.A10G045034
GO:0043467	regulation of generation of precursor metabolites and energy	96	8	5.2	1	Gobar.A01G066885;Gobar.A06G072762;Gobar.A10G036818;Gobar.D05G007111;PimaS6.A01G063415;PimaS6.A06G072243;PimaS6.A10G042770;PimaS6.D05G007068
GO:0120254	olefinic compound metabolic process	139	3	7.52	1	Gobar.D12G027215;PimaS6.A12G026617;PimaS6.D12G023160
GO:0009152	purine ribonucleotide biosynthetic process	755	98	40.87	1	Gobar.A01G066885;Gobar.A02G083513;Gobar.A03G074644;Gobar.A04G085287;Gobar.A04G086170;Gobar.A05G000325;Gobar.A05G000958;Gobar.A05G001377;Gobar.A06G072780;Gobar.A07G068288;Gobar.A07G069030;Gobar.A08G035986;Gobar.A09G043265;Gobar.A11G015256;Gobar.A11G016504;Gobar.A11G016730;Gobar.A11G017645;Gobar.A12G031078;Gobar.A13G053827;Gobar.A13G053828;Gobar.A13G055102;Gobar.A13G055104;Gobar.D01G050807;Gobar.D0…
GO:0009154	purine ribonucleotide catabolic process	15	1	0.81	1	Gobar.D07G062125
GO:0009914	hormone transport	273	8	14.78	1	Gobar.A01G065670;Gobar.A02G082005;Gobar.A10G039161;Gobar.D05G005738;PimaS6.A01G062188;PimaS6.A10G045034;PimaS6.D01G049455;PimaS6.D05G005706
GO:0010051	xylem and phloem pattern formation	170	2	9.2	1	Gobar.A01G066659;PimaS6.A01G063192
GO:0043455	regulation of secondary metabolic process	136	4	7.36	1	Gobar.A05G000175;Gobar.A05G004232;PimaS6.A05G004257;PimaS6.D05G005206
GO:1903338	regulation of cell wall organization or biogenesis	65	2	3.52	1	Gobar.A10G039161;PimaS6.A10G045034
GO:0010054	trichoblast differentiation	200	5	10.83	1	Gobar.A08G033741;Gobar.D08G023359;Gobar.D10G019196;Gobar.D11G012702;PimaS6.D10G029297
GO:0000466	maturation of 5.8S rRNA from tricistronic rRNA transcript (SSU-rRNA, 5.8S rRNA, LSU-rRNA)	102	4	5.52	1	Gobar.A13G055081;PimaS6.A02G083360;PimaS6.A13G054593;PimaS6.D13G048144
GO:0071407	cellular response to organic cyclic compound	423	18	22.9	1	Gobar.A05G003690;Gobar.A09G044131;Gobar.A10G037051;Gobar.A10G039033;Gobar.A10G039034;Gobar.D02G056298;Gobar.D03G081080;Gobar.D05G008996;Gobar.D06G065063;Gobar.D07G060347;Gobar.D11G011311;PimaS6.A02G083209;PimaS6.A09G040400;PimaS6.A10G043004;PimaS6.D02G056434;PimaS6.D03G079475;PimaS6.D06G070510;PimaS6.D11G011271
GO:0010817	regulation of hormone levels	707	29	38.27	1	Gobar.A01G065670;Gobar.A02G082005;Gobar.A04G085459;Gobar.A10G039161;Gobar.A13G055257;Gobar.A13G055258;Gobar.D01G050753;Gobar.D01G051315;Gobar.D02G056040;Gobar.D05G005738;Gobar.D05G009365;Gobar.D06G064579;Gobar.D10G019196;PimaS6.1ZG086652;PimaS6.1ZG087726;PimaS6.A01G062188;PimaS6.A04G084939;PimaS6.A08G034689;PimaS6.A10G045034;PimaS6.A13G054765;PimaS6.D01G049455;PimaS6.D01G050263;PimaS6.D01G050822;…
GO:0009185	ribonucleoside diphosphate metabolic process	411	12	22.25	1	Gobar.A01G066295;Gobar.A01G067904;Gobar.A08G035688;Gobar.D02G058707;Gobar.D03G081987;PimaS6.1ZG087031;PimaS6.1ZG087204;PimaS6.A01G062833;PimaS6.A01G064396;PimaS6.A09G040448;PimaS6.D02G058233;PimaS6.D03G081429
GO:0009943	adaxial/abaxial axis specification	77	1	4.17	1	PimaS6.A06G072695
GO:0043484	regulation of RNA splicing	132	1	7.15	1	PimaS6.D11G010025
GO:0043487	regulation of RNA stability	237	16	12.83	1	Gobar.A02G083507;Gobar.A04G084457;Gobar.A04G085248;Gobar.A05G001583;Gobar.A09G044948;Gobar.D04G078260;Gobar.D05G006670;Gobar.D11G012636;PimaS6.A02G082948;PimaS6.A02G083360;PimaS6.A03G075869;PimaS6.A04G083898;PimaS6.A04G084727;PimaS6.A09G041236;PimaS6.D02G058290;PimaS6.D04G077736
GO:0043488	regulation of mRNA stability	216	16	11.69	1	Gobar.A02G083507;Gobar.A04G084457;Gobar.A04G085248;Gobar.A05G001583;Gobar.A09G044948;Gobar.D04G078260;Gobar.D05G006670;Gobar.D11G012636;PimaS6.A02G082948;PimaS6.A02G083360;PimaS6.A03G075869;PimaS6.A04G083898;PimaS6.A04G084727;PimaS6.A09G041236;PimaS6.D02G058290;PimaS6.D04G077736
GO:0019538	protein metabolic process	25848	1422	1399.26	1	Gobar.A01G065222;Gobar.A01G065270;Gobar.A01G065432;Gobar.A01G065606;Gobar.A01G065608;Gobar.A01G065637;Gobar.A01G065966;Gobar.A01G066001;Gobar.A01G066022;Gobar.A01G066260;Gobar.A01G066653;Gobar.A01G066879;Gobar.A01G067102;Gobar.A01G067239;Gobar.A01G067318;Gobar.A01G067364;Gobar.A01G067384;Gobar.A01G067518;Gobar.A01G067523;Gobar.A01G067528;Gobar.A01G067601;Gobar.A01G067843;Gobar.A01G067917;Gobar.A0…
GO:0044403	biological process involved in symbiotic interaction	282	4	15.27	1	Gobar.A05G002285;Gobar.A08G035815;PimaS6.A02G081668;PimaS6.D13G046063
GO:0033967	box C/D RNA metabolic process	11	1	0.6	1	Gobar.D09G040509
GO:0031497	chromatin assembly	209	2	11.31	1	PimaS6.A05G002036;PimaS6.D03G080829
GO:0007093	mitotic cell cycle checkpoint signaling	101	2	5.47	1	Gobar.D03G081198;PimaS6.D03G080658
GO:0009932	cell tip growth	303	2	16.4	1	Gobar.A10G037917;PimaS6.A10G043837
GO:0104004	cellular response to environmental stimulus	392	2	21.22	1	PimaS6.A13G053975;PimaS6.A13G054170
GO:0009176	pyrimidine deoxyribonucleoside monophosphate metabolic process	16	2	0.87	1	Gobar.A05G002206;PimaS6.A05G002234
GO:0009179	purine ribonucleoside diphosphate metabolic process	398	12	21.55	1	Gobar.A01G066295;Gobar.A01G067904;Gobar.A08G035688;Gobar.D02G058707;Gobar.D03G081987;PimaS6.1ZG087031;PimaS6.1ZG087204;PimaS6.A01G062833;PimaS6.A01G064396;PimaS6.A09G040448;PimaS6.D02G058233;PimaS6.D03G081429
GO:0046653	tetrahydrofolate metabolic process	159	14	8.61	1	Gobar.A02G083427;Gobar.A03G076616;Gobar.A07G070668;Gobar.A13G053599;Gobar.D02G056937;Gobar.D02G057353;Gobar.D04G079150;Gobar.D08G023432;PimaS6.1ZG086831;PimaS6.1ZG086966;PimaS6.A03G076062;PimaS6.D02G056876;PimaS6.D04G078643;PimaS6.D08G019383
GO:0046655	folic acid metabolic process	31	2	1.68	1	Gobar.D05G009314;PimaS6.D05G009250
GO:0009120	deoxyribonucleoside metabolic process	10	2	0.54	1	Gobar.D11G011708;PimaS6.D11G011655
GO:0051261	protein depolymerization	215	18	11.64	1	Gobar.A05G004267;Gobar.A09G045484;Gobar.A13G055727;Gobar.D01G052442;Gobar.D09G040771;Gobar.D09G042235;Gobar.D13G049308;PimaS6.1ZG086270;PimaS6.1ZG088148;PimaS6.1ZG088149;PimaS6.A05G004286;PimaS6.A09G041796;PimaS6.A10G043837;PimaS6.A12G028949;PimaS6.A13G055231;PimaS6.D01G051948;PimaS6.D09G037006;PimaS6.D09G038445
GO:0009123	nucleoside monophosphate metabolic process	368	13	19.92	1	Gobar.A05G001377;Gobar.A05G002206;Gobar.A12G032471;Gobar.D05G005692;Gobar.D11G011708;PimaS6.1ZG086704;PimaS6.1ZG086910;PimaS6.A04G084219;PimaS6.A05G001398;PimaS6.A05G002234;PimaS6.A12G028418;PimaS6.D05G005660;PimaS6.D11G011655
GO:0009124	nucleoside monophosphate biosynthetic process	249	13	13.48	1	Gobar.A05G001377;Gobar.A05G002206;Gobar.A12G032471;Gobar.D05G005692;Gobar.D11G011708;PimaS6.1ZG086704;PimaS6.1ZG086910;PimaS6.A04G084219;PimaS6.A05G001398;PimaS6.A05G002234;PimaS6.A12G028418;PimaS6.D05G005660;PimaS6.D11G011655
GO:0009126	purine nucleoside monophosphate metabolic process	164	7	8.88	1	Gobar.A05G001377;Gobar.D05G005692;PimaS6.1ZG086704;PimaS6.1ZG086910;PimaS6.A04G084219;PimaS6.A05G001398;PimaS6.D05G005660
GO:0009127	purine nucleoside monophosphate biosynthetic process	144	7	7.8	1	Gobar.A05G001377;Gobar.D05G005692;PimaS6.1ZG086704;PimaS6.1ZG086910;PimaS6.A04G084219;PimaS6.A05G001398;PimaS6.D05G005660
GO:0000470	maturation of LSU-rRNA	144	1	7.8	1	Gobar.D03G081388
GO:0032446	protein modification by small protein conjugation	3100	134	167.82	1	Gobar.A01G065637;Gobar.A02G083346;Gobar.A03G074693;Gobar.A03G074737;Gobar.A04G084934;Gobar.A04G085194;Gobar.A04G085817;Gobar.A05G000598;Gobar.A05G002153;Gobar.A05G003136;Gobar.A05G004677;Gobar.A06G072165;Gobar.A07G068327;Gobar.A07G070638;Gobar.A08G033271;Gobar.A08G033753;Gobar.A09G043444;Gobar.A09G044073;Gobar.A09G044131;Gobar.A10G037051;Gobar.A11G014696;Gobar.A11G015649;Gobar.A11G017981;Gobar.A1…
GO:0001558	regulation of cell growth	250	1	13.53	1	PimaS6.D04G076911
GO:0009129	pyrimidine nucleoside monophosphate metabolic process	72	2	3.9	1	Gobar.A05G002206;PimaS6.A05G002234
GO:0070887	cellular response to chemical stimulus	5236	200	283.45	1	Gobar.A01G065670;Gobar.A01G066889;Gobar.A01G067113;Gobar.A01G067682;Gobar.A02G082005;Gobar.A02G082644;Gobar.A02G083288;Gobar.A02G083843;Gobar.A02G083976;Gobar.A03G074871;Gobar.A03G074888;Gobar.A03G075387;Gobar.A03G076852;Gobar.A04G084398;Gobar.A04G085006;Gobar.A04G085875;Gobar.A05G000175;Gobar.A05G000332;Gobar.A05G000393;Gobar.A05G001598;Gobar.A05G002285;Gobar.A05G003690;Gobar.A06G072013;Gobar.A0…
GO:0010026	trichome differentiation	308	5	16.67	1	Gobar.D05G009556;Gobar.D05G009569;PimaS6.D05G006413;PimaS6.D05G009480;PimaS6.D05G009495
GO:0000478	endonucleolytic cleavage involved in rRNA processing	35	3	1.89	1	Gobar.A13G055081;PimaS6.A13G054593;PimaS6.D13G048144
GO:0009110	vitamin biosynthetic process	311	8	16.84	1	Gobar.A08G033509;Gobar.A12G031839;Gobar.D05G009314;Gobar.D06G062593;Gobar.D09G042048;PimaS6.A08G033077;PimaS6.D05G009250;PimaS6.D09G038267
GO:0000479	endonucleolytic cleavage of tricistronic rRNA transcript (SSU-rRNA, 5.8S rRNA, LSU-rRNA)	35	3	1.89	1	Gobar.A13G055081;PimaS6.A13G054593;PimaS6.D13G048144
GO:0009112	nucleobase metabolic process	146	6	7.9	1	Gobar.A05G001377;Gobar.D05G005692;PimaS6.A04G084219;PimaS6.A05G001398;PimaS6.A05G002409;PimaS6.D05G005660
GO:0051252	regulation of RNA metabolic process	10258	363	555.31	1	Gobar.A01G065482;Gobar.A01G065753;Gobar.A01G066334;Gobar.A01G066484;Gobar.A01G066631;Gobar.A01G067369;Gobar.A01G067796;Gobar.A02G082599;Gobar.A02G082924;Gobar.A02G083100;Gobar.A02G083225;Gobar.A02G083507;Gobar.A02G083766;Gobar.A02G083976;Gobar.A02G084151;Gobar.A03G074983;Gobar.A03G075085;Gobar.A03G075086;Gobar.A03G075087;Gobar.A03G075091;Gobar.A03G075093;Gobar.A03G075096;Gobar.A03G075255;Gobar.A0…
GO:0061136	regulation of proteasomal protein catabolic process	199	3	10.77	1	Gobar.A02G083390;Gobar.D11G009999;PimaS6.A02G082841
GO:0051253	negative regulation of RNA metabolic process	683	21	36.97	1	Gobar.A01G066631;Gobar.A05G003007;Gobar.A06G073222;Gobar.A07G070419;Gobar.A08G034853;Gobar.A10G037492;Gobar.A10G038679;Gobar.A12G030506;Gobar.D10G021423;Gobar.D11G012540;Gobar.D12G027014;PimaS6.A06G072695;PimaS6.A07G066910;PimaS6.A08G034402;PimaS6.A11G017065;PimaS6.A12G026445;PimaS6.D09G036454;PimaS6.D09G036697;PimaS6.D09G036698;PimaS6.D11G012486;PimaS6.D12G022953
GO:0051254	positive regulation of RNA metabolic process	2058	95	111.41	1	Gobar.A01G065753;Gobar.A01G067796;Gobar.A02G083100;Gobar.A02G083225;Gobar.A02G083507;Gobar.A03G075085;Gobar.A03G075086;Gobar.A03G075087;Gobar.A03G075091;Gobar.A03G075093;Gobar.A03G075376;Gobar.A03G075691;Gobar.A04G084457;Gobar.A04G085248;Gobar.A04G085965;Gobar.A05G001583;Gobar.A05G004565;Gobar.A07G069928;Gobar.A09G044948;Gobar.A10G038666;Gobar.A11G015535;Gobar.A11G018839;Gobar.A11G018996;Gobar.D0…
GO:0043412	macromolecule modification	17548	823	949.95	1	Gobar.A01G065270;Gobar.A01G065432;Gobar.A01G065606;Gobar.A01G065608;Gobar.A01G065637;Gobar.A01G065966;Gobar.A01G066436;Gobar.A01G067102;Gobar.A01G067843;Gobar.A01G067917;Gobar.A01G068038;Gobar.A01G068121;Gobar.A02G082504;Gobar.A02G082946;Gobar.A02G083073;Gobar.A02G083213;Gobar.A02G083346;Gobar.A02G083626;Gobar.A02G083996;Gobar.A02G084088;Gobar.A02G084235;Gobar.A03G074436;Gobar.A03G074693;Gobar.A0…
GO:0032436	positive regulation of proteasomal ubiquitin-dependent protein catabolic process	97	1	5.25	1	Gobar.D11G009999
GO:0043413	macromolecule glycosylation	799	35	43.25	1	Gobar.A04G086052;Gobar.A06G071901;Gobar.A07G068657;Gobar.A07G069551;Gobar.D02G056598;Gobar.D06G062890;Gobar.D06G063732;Gobar.D06G063733;Gobar.D06G064263;Gobar.D07G061038;Gobar.D07G061626;Gobar.D10G020879;Gobar.D11G013052;Gobar.D12G026521;Gobar.D13G048898;PimaS6.1ZG086571;PimaS6.1ZG086572;PimaS6.1ZG086819;PimaS6.1ZG086820;PimaS6.1ZG087099;PimaS6.1ZG087150;PimaS6.A01G063693;PimaS6.A07G065150;PimaS6…
GO:0090304	nucleic acid metabolic process	18473	796	1000.02	1	Gobar.A01G065482;Gobar.A01G065637;Gobar.A01G065658;Gobar.A01G065659;Gobar.A01G065753;Gobar.A01G066334;Gobar.A01G066436;Gobar.A01G066484;Gobar.A01G066631;Gobar.A01G067025;Gobar.A01G067028;Gobar.A01G067369;Gobar.A01G067502;Gobar.A01G067796;Gobar.A01G067852;Gobar.A01G067956;Gobar.A02G082206;Gobar.A02G082599;Gobar.A02G082924;Gobar.A02G082943;Gobar.A02G083100;Gobar.A02G083213;Gobar.A02G083225;Gobar.A0…
GO:0051258	protein polymerization	297	15	16.08	1	Gobar.A05G000301;Gobar.A06G073670;Gobar.A08G034808;Gobar.A08G036410;Gobar.A10G038549;Gobar.A10G038550;Gobar.A11G017709;Gobar.D11G012250;Gobar.D12G029701;PimaS6.A06G073134;PimaS6.A10G044436;PimaS6.A10G044437;PimaS6.A11G017500;PimaS6.D07G060001;PimaS6.D11G012194
GO:0043414	macromolecule methylation	954	26	51.64	1	Gobar.A04G086450;Gobar.A08G035815;Gobar.A09G046059;Gobar.D02G058361;Gobar.D07G059048;Gobar.D07G059051;Gobar.D08G025674;Gobar.D08G026302;Gobar.D11G014539;Gobar.D11G014547;Gobar.D12G029286;Gobar.D12G029758;Gobar.ML707660_1G086977;PimaS6.1ZG088207;PimaS6.A01G064023;PimaS6.A02G083209;PimaS6.A04G085928;PimaS6.A09G042358;PimaS6.D02G057888;PimaS6.D03G079475;PimaS6.D05G007046;PimaS6.D06G069934;PimaS6.D08…
GO:0009119	ribonucleoside metabolic process	97	8	5.25	1	Gobar.A02G082559;Gobar.A05G001377;Gobar.D05G005692;Gobar.D05G007090;PimaS6.A02G082013;PimaS6.A05G001398;PimaS6.D05G005660;PimaS6.D05G007046
GO:0008037	cell recognition	591	48	31.99	1	Gobar.A01G065543;Gobar.A01G065548;Gobar.A01G065552;Gobar.A01G065553;Gobar.A01G065555;Gobar.A05G004663;Gobar.A05G004665;Gobar.A06G073146;Gobar.A12G031576;Gobar.D01G049775;Gobar.D01G049785;Gobar.D01G049787;Gobar.D01G049793;Gobar.D01G049796;Gobar.D01G049798;Gobar.D01G049800;Gobar.D01G049802;Gobar.D01G049804;Gobar.D04G077274;Gobar.D04G077285;Gobar.D05G009010;Gobar.D05G009462;Gobar.D05G009464;Gobar.D0…
GO:0010015	root morphogenesis	562	13	30.42	1	Gobar.A08G033741;Gobar.A10G039161;Gobar.A11G015535;Gobar.A13G054156;Gobar.D01G050063;Gobar.D08G023359;Gobar.D08G024557;Gobar.D10G019196;Gobar.D10G020995;Gobar.D11G012702;PimaS6.A10G045034;PimaS6.D01G049575;PimaS6.D10G029297
GO:0010016	shoot system morphogenesis	521	7	28.2	1	Gobar.D02G056298;Gobar.D03G081557;Gobar.D08G025654;PimaS6.1ZG087465;PimaS6.A13G054232;PimaS6.D05G006413;PimaS6.D08G021602
GO:0009141	nucleoside triphosphate metabolic process	558	89	30.21	1	Gobar.A01G066885;Gobar.A02G083513;Gobar.A03G074644;Gobar.A04G085287;Gobar.A04G086170;Gobar.A05G000325;Gobar.A05G000958;Gobar.A05G002206;Gobar.A06G072780;Gobar.A07G068288;Gobar.A07G069030;Gobar.A08G035986;Gobar.A09G043265;Gobar.A10G037920;Gobar.A11G015256;Gobar.A11G016504;Gobar.A11G016730;Gobar.A11G017645;Gobar.A12G031078;Gobar.A13G055102;Gobar.A13G055104;Gobar.D01G050807;Gobar.D01G051130;Gobar.D0…
GO:0009142	nucleoside triphosphate biosynthetic process	520	85	28.15	1	Gobar.A01G066885;Gobar.A02G083513;Gobar.A03G074644;Gobar.A04G085287;Gobar.A04G086170;Gobar.A05G000325;Gobar.A05G000958;Gobar.A06G072780;Gobar.A07G068288;Gobar.A07G069030;Gobar.A08G035986;Gobar.A09G043265;Gobar.A11G015256;Gobar.A11G016504;Gobar.A11G016730;Gobar.A11G017645;Gobar.A12G031078;Gobar.A13G055102;Gobar.A13G055104;Gobar.D01G050807;Gobar.D01G051130;Gobar.D02G057245;Gobar.D02G057248;Gobar.D0…
GO:0009143	nucleoside triphosphate catabolic process	38	4	2.06	1	Gobar.A05G002206;Gobar.A10G037920;PimaS6.A05G002234;PimaS6.A10G043840
GO:0009144	purine nucleoside triphosphate metabolic process	457	85	24.74	1	Gobar.A01G066885;Gobar.A02G083513;Gobar.A03G074644;Gobar.A04G085287;Gobar.A04G086170;Gobar.A05G000325;Gobar.A05G000958;Gobar.A06G072780;Gobar.A07G068288;Gobar.A07G069030;Gobar.A08G035986;Gobar.A09G043265;Gobar.A11G015256;Gobar.A11G016504;Gobar.A11G016730;Gobar.A11G017645;Gobar.A12G031078;Gobar.A13G055102;Gobar.A13G055104;Gobar.D01G050807;Gobar.D01G051130;Gobar.D02G057245;Gobar.D02G057248;Gobar.D0…
GO:0009145	purine nucleoside triphosphate biosynthetic process	451	85	24.41	1	Gobar.A01G066885;Gobar.A02G083513;Gobar.A03G074644;Gobar.A04G085287;Gobar.A04G086170;Gobar.A05G000325;Gobar.A05G000958;Gobar.A06G072780;Gobar.A07G068288;Gobar.A07G069030;Gobar.A08G035986;Gobar.A09G043265;Gobar.A11G015256;Gobar.A11G016504;Gobar.A11G016730;Gobar.A11G017645;Gobar.A12G031078;Gobar.A13G055102;Gobar.A13G055104;Gobar.D01G050807;Gobar.D01G051130;Gobar.D02G057245;Gobar.D02G057248;Gobar.D0…
GO:0052200	response to host defenses	22	1	1.19	1	PimaS6.A02G081668
GO:0009147	pyrimidine nucleoside triphosphate metabolic process	113	8	6.12	1	Gobar.A05G002206;Gobar.A10G037920;Gobar.A12G031078;Gobar.D09G042335;PimaS6.A05G002234;PimaS6.A10G043840;PimaS6.A12G027029;PimaS6.D09G038548
GO:0009148	pyrimidine nucleoside triphosphate biosynthetic process	85	4	4.6	1	Gobar.A12G031078;Gobar.D09G042335;PimaS6.A12G027029;PimaS6.D09G038548
GO:0009149	pyrimidine nucleoside triphosphate catabolic process	28	4	1.52	1	Gobar.A05G002206;Gobar.A10G037920;PimaS6.A05G002234;PimaS6.A10G043840
GO:0046620	regulation of organ growth	92	1	4.98	1	PimaS6.D05G007749
GO:0009909	regulation of flower development	348	4	18.84	1	Gobar.D02G058361;Gobar.D08G026002;PimaS6.D02G057888;PimaS6.D08G021940
GO:0018193	peptidyl-amino acid modification	2021	77	109.41	1	Gobar.A01G067102;Gobar.A01G067843;Gobar.A01G067917;Gobar.A01G068038;Gobar.A04G084702;Gobar.A04G086052;Gobar.A04G086118;Gobar.A05G004541;Gobar.A06G073065;Gobar.A07G068671;Gobar.A07G070301;Gobar.A08G033391;Gobar.A08G034853;Gobar.A08G035387;Gobar.A08G035815;Gobar.A09G043357;Gobar.A09G045873;Gobar.A09G046059;Gobar.A11G016040;Gobar.A11G016626;Gobar.A12G031445;Gobar.A13G055243;Gobar.D01G051525;Gobar.D0…
GO:0009130	pyrimidine nucleoside monophosphate biosynthetic process	70	2	3.79	1	Gobar.A05G002206;PimaS6.A05G002234
GO:0006892	post-Golgi vesicle-mediated transport	160	3	8.66	1	Gobar.D03G079698;Gobar.D11G012702;PimaS6.A06G072618
GO:0018195	peptidyl-arginine modification	125	5	6.77	1	Gobar.A09G046059;Gobar.D12G029758;PimaS6.1ZG088207;PimaS6.A09G042358;PimaS6.D12G025707
GO:0010048	vernalization response	29	2	1.57	1	PimaS6.A02G083209;PimaS6.D03G079475
GO:0018196	peptidyl-asparagine modification	40	1	2.17	1	Gobar.A04G086052
GO:0007051	spindle organization	286	14	15.48	1	Gobar.A05G000316;Gobar.A05G000319;Gobar.D03G080909;Gobar.D04G078148;Gobar.D07G061565;Gobar.D10G021315;Gobar.D12G029701;PimaS6.1ZG088336;PimaS6.A05G000314;PimaS6.A11G016034;PimaS6.D03G080384;PimaS6.D04G077615;PimaS6.D07G060001;PimaS6.D07G061067
GO:0009132	nucleoside diphosphate metabolic process	475	16	25.71	1	Gobar.A01G066295;Gobar.A01G067904;Gobar.A08G035688;Gobar.A12G031078;Gobar.D02G058707;Gobar.D03G081987;Gobar.D09G042335;PimaS6.1ZG087031;PimaS6.1ZG087204;PimaS6.A01G062833;PimaS6.A01G064396;PimaS6.A09G040448;PimaS6.A12G027029;PimaS6.D02G058233;PimaS6.D03G081429;PimaS6.D09G038548
GO:0007052	mitotic spindle organization	115	2	6.23	1	Gobar.D12G029701;PimaS6.D07G060001
GO:0018198	peptidyl-cysteine modification	138	2	7.47	1	Gobar.A01G068038;PimaS6.A01G064526
GO:0051273	beta-glucan metabolic process	534	24	28.91	1	Gobar.A01G067047;Gobar.A02G082419;Gobar.A04G086449;Gobar.A10G037866;Gobar.A11G015892;Gobar.A11G017552;Gobar.A12G031689;Gobar.A13G055491;Gobar.D01G049467;Gobar.D02G056289;Gobar.D02G056298;Gobar.D08G023511;Gobar.D10G020750;Gobar.D13G048491;Gobar.ML706465_1G087351;PimaS6.A01G063572;PimaS6.A02G081864;PimaS6.A09G042198;PimaS6.A12G026062;PimaS6.A13G054455;PimaS6.D01G048988;PimaS6.D08G019461;PimaS6.D13G…
GO:0051274	beta-glucan biosynthetic process	413	22	22.36	1	Gobar.A02G082419;Gobar.A04G086449;Gobar.A10G037866;Gobar.A11G015892;Gobar.A11G017552;Gobar.A12G031689;Gobar.A13G055491;Gobar.D01G049467;Gobar.D02G056289;Gobar.D02G056298;Gobar.D08G023511;Gobar.D10G020750;Gobar.D13G048491;Gobar.ML706465_1G087351;PimaS6.A02G081864;PimaS6.A09G042198;PimaS6.A12G026062;PimaS6.A13G054455;PimaS6.D01G048988;PimaS6.D08G019461;PimaS6.D13G047996;PimaS6.D13G047999
GO:0009135	purine nucleoside diphosphate metabolic process	398	12	21.55	1	Gobar.A01G066295;Gobar.A01G067904;Gobar.A08G035688;Gobar.D02G058707;Gobar.D03G081987;PimaS6.1ZG087031;PimaS6.1ZG087204;PimaS6.A01G062833;PimaS6.A01G064396;PimaS6.A09G040448;PimaS6.D02G058233;PimaS6.D03G081429
GO:0051275	beta-glucan catabolic process	119	2	6.44	1	Gobar.A01G067047;PimaS6.A01G063572
GO:0006898	receptor-mediated endocytosis	120	1	6.5	1	Gobar.A03G076670
GO:0018958	phenol-containing compound metabolic process	202	6	10.94	1	Gobar.A10G037308;Gobar.A11G015321;Gobar.D02G055896;Gobar.D10G019875;PimaS6.A11G015132;PimaS6.D02G055405
GO:0051276	chromosome organization	1575	33	85.26	1	Gobar.A01G067956;Gobar.A02G082943;Gobar.A04G084702;Gobar.A07G068715;Gobar.A08G033253;Gobar.A08G034853;Gobar.A08G035815;Gobar.A10G037503;Gobar.A11G015294;Gobar.D02G056323;Gobar.D02G056507;Gobar.D02G056844;Gobar.D05G005642;Gobar.D05G005800;Gobar.D06G064664;Gobar.D08G025674;Gobar.D09G041779;Gobar.ML706607_1G087193;PimaS6.1ZG086907;PimaS6.A01G064452;PimaS6.A02G082394;PimaS6.A04G084147;PimaS6.A05G0020…
GO:0070813	hydrogen sulfide metabolic process	22	2	1.19	1	Gobar.A11G018580;Gobar.D11G013948
GO:0043436	oxoacid metabolic process	4379	177	237.05	1	Gobar.A01G065288;Gobar.A01G065411;Gobar.A01G066295;Gobar.A01G066326;Gobar.A01G067904;Gobar.A02G082338;Gobar.A02G082946;Gobar.A02G083427;Gobar.A03G075658;Gobar.A03G076616;Gobar.A04G085023;Gobar.A05G002056;Gobar.A05G002285;Gobar.A05G003486;Gobar.A06G073984;Gobar.A07G070668;Gobar.A07G071160;Gobar.A08G033668;Gobar.A08G034488;Gobar.A08G035688;Gobar.A08G036408;Gobar.A09G045617;Gobar.A10G037308;Gobar.A1…
GO:0098876	vesicle-mediated transport to the plasma membrane	134	4	7.25	1	Gobar.D11G012702;Gobar.D12G027993;PimaS6.A06G072618;PimaS6.D12G023951
GO:0010035	response to inorganic substance	1573	31	85.15	1	Gobar.A04G085614;Gobar.A05G002285;Gobar.A09G045166;Gobar.D01G050063;Gobar.D01G050557;Gobar.D01G052069;Gobar.D05G009118;Gobar.D07G060292;Gobar.D09G041170;Gobar.D09G041921;Gobar.D09G041977;Gobar.D13G047597;PimaS6.1ZG087750;PimaS6.1ZG088054;PimaS6.1ZG088111;PimaS6.A03G073962;PimaS6.A03G073964;PimaS6.A04G085098;PimaS6.A04G085513;PimaS6.A09G041451;PimaS6.A13G053837;PimaS6.D01G049575;PimaS6.D01G050061;…
GO:0001510	RNA methylation	375	14	20.3	1	Gobar.A04G086450;Gobar.D07G059048;Gobar.D07G059051;Gobar.D08G026302;Gobar.D11G014539;Gobar.D11G014547;Gobar.D12G029286;Gobar.ML707660_1G086977;PimaS6.A04G085928;PimaS6.D05G007046;PimaS6.D06G069934;PimaS6.D08G022242;PimaS6.D08G022248;PimaS6.D12G025219
GO:0046618	xenobiotic export	113	3	6.12	1	Gobar.A11G017449;Gobar.A13G054705;Gobar.D02G057648
GO:0070085	glycosylation	929	36	50.29	1	Gobar.A04G086052;Gobar.A06G071901;Gobar.A07G068657;Gobar.A07G069551;Gobar.D02G056598;Gobar.D06G062890;Gobar.D06G063732;Gobar.D06G063733;Gobar.D06G064263;Gobar.D07G061038;Gobar.D07G061626;Gobar.D10G020879;Gobar.D11G013052;Gobar.D12G026521;Gobar.D13G048898;PimaS6.1ZG086571;PimaS6.1ZG086572;PimaS6.1ZG086819;PimaS6.1ZG086820;PimaS6.1ZG087099;PimaS6.1ZG087150;PimaS6.A01G063693;PimaS6.A07G065150;PimaS6…
GO:0019692	deoxyribose phosphate metabolic process	60	4	3.25	1	Gobar.A05G002206;Gobar.A10G037920;PimaS6.A05G002234;PimaS6.A10G043840
GO:0060560	developmental growth involved in morphogenesis	653	11	35.35	1	Gobar.A08G033741;Gobar.A10G037917;Gobar.A10G039161;Gobar.D08G023359;Gobar.D10G019196;Gobar.D11G012702;PimaS6.A10G043837;PimaS6.A10G045034;PimaS6.D04G076911;PimaS6.D10G029297;PimaS6.D10G030267
GO:0140115	export across plasma membrane	246	3	13.32	1	Gobar.A11G017449;Gobar.A13G054705;Gobar.D02G057648
GO:0048359	mucilage metabolic process involved in seed coat development	38	2	2.06	1	Gobar.A10G039161;PimaS6.A10G045034
GO:0042451	purine nucleoside biosynthetic process	68	6	3.68	1	Gobar.A02G082559;Gobar.A05G001377;Gobar.D05G005692;PimaS6.A02G082013;PimaS6.A05G001398;PimaS6.D05G005660
GO:0042455	ribonucleoside biosynthetic process	68	6	3.68	1	Gobar.A02G082559;Gobar.A05G001377;Gobar.D05G005692;PimaS6.A02G082013;PimaS6.A05G001398;PimaS6.D05G005660
GO:1901360	organic cyclic compound metabolic process	22726	1058	1230.25	1	Gobar.A01G065288;Gobar.A01G065482;Gobar.A01G065637;Gobar.A01G065658;Gobar.A01G065659;Gobar.A01G065670;Gobar.A01G065753;Gobar.A01G066295;Gobar.A01G066334;Gobar.A01G066436;Gobar.A01G066484;Gobar.A01G066631;Gobar.A01G066743;Gobar.A01G066885;Gobar.A01G067025;Gobar.A01G067028;Gobar.A01G067369;Gobar.A01G067502;Gobar.A01G067543;Gobar.A01G067544;Gobar.A01G067796;Gobar.A01G067852;Gobar.A01G067904;Gobar.A0…
GO:1901361	organic cyclic compound catabolic process	1159	50	62.74	1	Gobar.A01G065288;Gobar.A02G083507;Gobar.A03G074717;Gobar.A03G074999;Gobar.A04G084457;Gobar.A04G085248;Gobar.A04G085591;Gobar.A05G001583;Gobar.A05G002206;Gobar.A07G069841;Gobar.A07G070263;Gobar.A08G034488;Gobar.A09G044948;Gobar.A10G037920;Gobar.A13G053030;Gobar.D01G049495;Gobar.D04G078260;Gobar.D04G078610;Gobar.D05G006670;Gobar.D05G007922;Gobar.D06G063321;Gobar.D07G062125;Gobar.D10G021616;Gobar.D1…
GO:1901362	organic cyclic compound biosynthetic process	14140	646	765.46	1	Gobar.A01G065482;Gobar.A01G065658;Gobar.A01G065659;Gobar.A01G065753;Gobar.A01G066334;Gobar.A01G066484;Gobar.A01G066631;Gobar.A01G066885;Gobar.A01G067369;Gobar.A01G067543;Gobar.A01G067544;Gobar.A01G067796;Gobar.A02G082559;Gobar.A02G082599;Gobar.A02G082924;Gobar.A02G083100;Gobar.A02G083225;Gobar.A02G083513;Gobar.A02G083766;Gobar.A02G083976;Gobar.A02G083983;Gobar.A02G084151;Gobar.A03G074305;Gobar.A0…
GO:0098813	nuclear chromosome segregation	450	6	24.36	1	Gobar.A04G084702;Gobar.A11G015294;Gobar.D05G005642;Gobar.ML706607_1G087193;PimaS6.A04G084147;PimaS6.A11G015105
GO:2001020	regulation of response to DNA damage stimulus	81	2	4.38	1	Gobar.D02G056507;PimaS6.D02G056024
GO:0009100	glycoprotein metabolic process	880	35	47.64	1	Gobar.A04G086052;Gobar.A06G071901;Gobar.A07G068657;Gobar.A07G069551;Gobar.D02G056598;Gobar.D06G062890;Gobar.D06G063732;Gobar.D06G063733;Gobar.D06G064263;Gobar.D07G061038;Gobar.D07G061626;Gobar.D10G020879;Gobar.D11G013052;Gobar.D12G026521;Gobar.D13G048898;PimaS6.1ZG086571;PimaS6.1ZG086572;PimaS6.1ZG086819;PimaS6.1ZG086820;PimaS6.1ZG087099;PimaS6.1ZG087150;PimaS6.A01G063693;PimaS6.A07G065150;PimaS6…
GO:2001022	positive regulation of response to DNA damage stimulus	20	2	1.08	1	Gobar.D02G056507;PimaS6.D02G056024
GO:0051240	positive regulation of multicellular organismal process	238	8	12.88	1	Gobar.D02G055896;Gobar.D07G061715;Gobar.D08G026002;Gobar.D12G029758;PimaS6.D02G055405;PimaS6.D07G061211;PimaS6.D08G021940;PimaS6.D12G025707
GO:0009101	glycoprotein biosynthetic process	808	35	43.74	1	Gobar.A04G086052;Gobar.A06G071901;Gobar.A07G068657;Gobar.A07G069551;Gobar.D02G056598;Gobar.D06G062890;Gobar.D06G063732;Gobar.D06G063733;Gobar.D06G064263;Gobar.D07G061038;Gobar.D07G061626;Gobar.D10G020879;Gobar.D11G013052;Gobar.D12G026521;Gobar.D13G048898;PimaS6.1ZG086571;PimaS6.1ZG086572;PimaS6.1ZG086819;PimaS6.1ZG086820;PimaS6.1ZG087099;PimaS6.1ZG087150;PimaS6.A01G063693;PimaS6.A07G065150;PimaS6…
GO:0051241	negative regulation of multicellular organismal process	300	3	16.24	1	Gobar.D02G058361;PimaS6.D02G057888;PimaS6.D05G007749
GO:0043401	steroid hormone mediated signaling pathway	223	10	12.07	1	Gobar.A05G003690;Gobar.A10G039033;Gobar.A10G039034;Gobar.D05G008996;Gobar.D06G065063;Gobar.D07G060347;Gobar.D11G011311;PimaS6.D02G056434;PimaS6.D06G070510;PimaS6.D11G011271
GO:0051246	regulation of protein metabolic process	2235	75	120.99	1	Gobar.A01G065270;Gobar.A01G067384;Gobar.A02G083390;Gobar.A02G083507;Gobar.A04G084457;Gobar.A04G085248;Gobar.A04G085875;Gobar.A05G001583;Gobar.A05G004990;Gobar.A07G068425;Gobar.A09G044556;Gobar.A09G044948;Gobar.A09G045873;Gobar.A10G038764;Gobar.A11G014696;Gobar.A11G018895;Gobar.A12G030235;Gobar.D01G049961;Gobar.D02G058361;Gobar.D04G077505;Gobar.D04G078260;Gobar.D04G078668;Gobar.D05G006670;Gobar.D0…
GO:0032963	collagen metabolic process	36	1	1.95	1	Gobar.D11G010738
GO:1900247	regulation of cytoplasmic translational elongation	42	2	2.27	1	Gobar.A09G045873;PimaS6.A09G042176
GO:0016458	obsolete gene silencing	528	13	28.58	1	Gobar.A05G001142;Gobar.A08G035815;Gobar.D05G005800;Gobar.D05G006189;Gobar.D08G025574;Gobar.D08G025674;Gobar.D09G041150;Gobar.D09G041152;Gobar.D10G020532;Gobar.D11G012636;PimaS6.D05G006378;PimaS6.D09G037365;PimaS6.D10G030593
GO:0051247	positive regulation of protein metabolic process	570	13	30.86	1	Gobar.A02G083390;Gobar.A11G014696;Gobar.A11G018895;Gobar.D04G077505;Gobar.D04G078668;Gobar.D09G040828;Gobar.D11G009999;Gobar.D11G010281;PimaS6.A02G082841;PimaS6.A11G014512;PimaS6.D04G076976;PimaS6.D04G078147;PimaS6.D11G010256
GO:0035601	protein deacylation	127	4	6.88	1	Gobar.A06G073552;PimaS6.A06G072695;PimaS6.A06G073013;PimaS6.A11G017065
GO:0051248	negative regulation of protein metabolic process	788	35	42.66	1	Gobar.A01G065270;Gobar.A02G083507;Gobar.A04G084457;Gobar.A04G085248;Gobar.A05G001583;Gobar.A09G044556;Gobar.A09G044948;Gobar.D01G049961;Gobar.D04G078260;Gobar.D05G006670;Gobar.D09G041395;Gobar.D11G012210;Gobar.D11G012636;PimaS6.A01G061757;PimaS6.A02G082948;PimaS6.A02G083360;PimaS6.A03G075869;PimaS6.A04G083898;PimaS6.A04G084727;PimaS6.A04G085343;PimaS6.A09G039876;PimaS6.A09G041236;PimaS6.A09G04192…
GO:0007029	endoplasmic reticulum organization	156	3	8.44	1	Gobar.D11G010815;PimaS6.A11G014692;PimaS6.D11G010798
GO:0006091	generation of precursor metabolites and energy	2783	310	150.66	1	Gobar.A01G065808;Gobar.A01G066295;Gobar.A01G066487;Gobar.A01G066617;Gobar.A01G066825;Gobar.A01G066885;Gobar.A01G066896;Gobar.A01G067199;Gobar.A01G067220;Gobar.A01G067904;Gobar.A01G067995;Gobar.A02G082024;Gobar.A02G083124;Gobar.A02G083428;Gobar.A02G083659;Gobar.A03G075030;Gobar.A03G075251;Gobar.A03G075259;Gobar.A03G075304;Gobar.A03G075686;Gobar.A03G075779;Gobar.A04G084587;Gobar.A04G084920;Gobar.A0…
GO:2000303	regulation of ceramide biosynthetic process	20	3	1.08	1	Gobar.D12G027846;PimaS6.A12G027242;PimaS6.D12G023801
GO:0051234	establishment of localization	13836	754	749	1	Gobar.A01G065670;Gobar.A01G066443;Gobar.A01G066885;Gobar.A01G066889;Gobar.A01G066892;Gobar.A01G067113;Gobar.A01G067316;Gobar.A01G067682;Gobar.A02G082005;Gobar.A02G082158;Gobar.A02G082266;Gobar.A02G082361;Gobar.A02G083288;Gobar.A02G083449;Gobar.A02G083496;Gobar.A02G083513;Gobar.A02G084309;Gobar.A03G074625;Gobar.A03G074644;Gobar.A03G074723;Gobar.A03G074744;Gobar.A03G074871;Gobar.A03G074888;Gobar.A0…
GO:0051235	maintenance of location	285	17	15.43	1	Gobar.A05G000301;Gobar.A08G035242;Gobar.A08G036410;Gobar.A12G030272;Gobar.D01G051738;Gobar.D02G056170;Gobar.D05G009688;Gobar.D05G009690;PimaS6.1ZG087485;PimaS6.1ZG087486;PimaS6.1ZG087990;PimaS6.1ZG088020;PimaS6.1ZG088022;PimaS6.A12G026212;PimaS6.D01G051249;PimaS6.D02G055681;PimaS6.D02G055704
GO:0051236	establishment of RNA localization	288	3	15.59	1	Gobar.D02G056289;Gobar.D02G056298;PimaS6.D02G055817
GO:0032196	transposition	17	2	0.92	1	Gobar.A12G031203;PimaS6.D03G079941
GO:0051239	regulation of multicellular organismal process	1018	16	55.11	1	Gobar.D02G055896;Gobar.D02G058361;Gobar.D07G061715;Gobar.D07G062142;Gobar.D08G026002;Gobar.D11G012138;Gobar.D12G029758;PimaS6.A13G054232;PimaS6.D02G055405;PimaS6.D02G057888;PimaS6.D05G007749;PimaS6.D07G061211;PimaS6.D07G061635;PimaS6.D08G021940;PimaS6.D11G012080;PimaS6.D12G025707
GO:0034293	sexual sporulation	89	2	4.82	1	Gobar.D06G064579;PimaS6.D06G070036
GO:0032984	protein-containing complex disassembly	424	24	22.95	1	Gobar.A05G004267;Gobar.A07G070451;Gobar.A09G045484;Gobar.A13G055727;Gobar.D01G052442;Gobar.D09G040771;Gobar.D09G042235;Gobar.D11G010262;Gobar.D11G010281;Gobar.D13G049308;PimaS6.1ZG086270;PimaS6.1ZG088148;PimaS6.1ZG088149;PimaS6.A05G004286;PimaS6.A07G066950;PimaS6.A09G041796;PimaS6.A10G043837;PimaS6.A12G028949;PimaS6.A13G055231;PimaS6.D01G051948;PimaS6.D09G037006;PimaS6.D09G038445;PimaS6.D11G01023…
GO:0010563	negative regulation of phosphorus metabolic process	301	12	16.29	1	Gobar.A01G065270;Gobar.D11G012210;PimaS6.A01G061757;PimaS6.A04G085343;PimaS6.A05G004311;PimaS6.A09G039876;PimaS6.A10G043634;PimaS6.A10G044649;PimaS6.A10G044653;PimaS6.A11G014667;PimaS6.D11G010119;PimaS6.D11G012152
GO:0080090	regulation of primary metabolic process	12709	427	687.99	1	Gobar.A01G065270;Gobar.A01G065482;Gobar.A01G065753;Gobar.A01G066334;Gobar.A01G066484;Gobar.A01G066631;Gobar.A01G067369;Gobar.A01G067384;Gobar.A01G067796;Gobar.A02G082599;Gobar.A02G082924;Gobar.A02G083100;Gobar.A02G083225;Gobar.A02G083390;Gobar.A02G083507;Gobar.A02G083766;Gobar.A02G083976;Gobar.A02G084151;Gobar.A03G074983;Gobar.A03G075085;Gobar.A03G075086;Gobar.A03G075087;Gobar.A03G075091;Gobar.A0…
GO:0010564	regulation of cell cycle process	495	2	26.8	1	Gobar.D03G081198;PimaS6.D03G080658
GO:0006873	cellular ion homeostasis	524	10	28.37	1	Gobar.A01G065870;Gobar.A02G082947;Gobar.A03G074744;Gobar.D02G056866;Gobar.D03G081244;Gobar.D04G079312;PimaS6.A02G082398;PimaS6.A03G075061;PimaS6.A10G043837;PimaS6.D10G031199
GO:0006875	cellular metal ion homeostasis	341	9	18.46	1	Gobar.A01G065870;Gobar.A02G082947;Gobar.A03G074744;Gobar.D02G056866;Gobar.D03G081244;Gobar.D04G079312;PimaS6.A02G082398;PimaS6.A10G043837;PimaS6.D10G031199
GO:0032970	regulation of actin filament-based process	252	12	13.64	1	Gobar.A05G000301;Gobar.A06G073670;Gobar.A08G036410;Gobar.A10G038549;Gobar.A10G038550;Gobar.A11G017709;PimaS6.A05G000276;PimaS6.A06G073134;PimaS6.A10G043837;PimaS6.A10G044436;PimaS6.A10G044437;PimaS6.A11G017500
GO:0002682	regulation of immune system process	407	7	22.03	1	Gobar.A01G065432;Gobar.A05G001598;Gobar.D02G056298;PimaS6.A02G082785;PimaS6.A02G082786;PimaS6.D01G049189;PimaS6.D05G006413
GO:0002684	positive regulation of immune system process	154	2	8.34	1	Gobar.A05G001598;Gobar.D02G056298
GO:0071900	regulation of protein serine/threonine kinase activity	233	8	12.61	1	Gobar.A01G065270;Gobar.D09G041390;Gobar.D11G012210;PimaS6.A01G061757;PimaS6.A10G043634;PimaS6.A12G027002;PimaS6.D09G037595;PimaS6.D11G012152
GO:0042440	pigment metabolic process	623	16	33.73	1	Gobar.A01G065670;Gobar.A05G001377;Gobar.A10G038169;Gobar.A11G016420;Gobar.A12G032258;Gobar.D05G005692;Gobar.D05G009203;Gobar.D10G020934;PimaS6.A01G062188;PimaS6.A04G084219;PimaS6.A05G001398;PimaS6.A05G002409;PimaS6.D01G049455;PimaS6.D05G005660;PimaS6.D05G009130;PimaS6.D09G038299
GO:0071901	negative regulation of protein serine/threonine kinase activity	66	5	3.57	1	Gobar.A01G065270;Gobar.D11G012210;PimaS6.A01G061757;PimaS6.A10G043634;PimaS6.D11G012152
GO:0006066	alcohol metabolic process	610	27	33.02	1	Gobar.A05G002056;Gobar.A05G002453;Gobar.A08G033509;Gobar.A11G017532;Gobar.A12G031839;Gobar.A13G054440;Gobar.D04G079004;Gobar.D05G007148;Gobar.D05G007521;Gobar.D05G008103;Gobar.D11G013061;Gobar.D12G026521;Gobar.D12G027215;Gobar.D13G046693;PimaS6.1ZG086294;PimaS6.A05G002091;PimaS6.A08G033077;PimaS6.A10G045130;PimaS6.A11G017327;PimaS6.A12G026617;PimaS6.A12G027787;PimaS6.D04G078480;PimaS6.D05G008070;…
GO:0018126	protein hydroxylation	79	7	4.28	1	Gobar.A11G016626;Gobar.D09G040406;Gobar.D09G042246;Gobar.D11G010689;PimaS6.D09G036647;PimaS6.D09G038456;PimaS6.D11G010675
GO:0010557	positive regulation of macromolecule biosynthetic process	1988	82	107.62	1	Gobar.A01G065753;Gobar.A01G067796;Gobar.A02G083100;Gobar.A02G083225;Gobar.A03G075085;Gobar.A03G075086;Gobar.A03G075087;Gobar.A03G075091;Gobar.A03G075093;Gobar.A03G075376;Gobar.A03G075691;Gobar.A04G085965;Gobar.A05G004565;Gobar.A07G069928;Gobar.A10G038666;Gobar.A11G015535;Gobar.A11G018839;Gobar.A11G018996;Gobar.D02G057338;Gobar.D03G080964;Gobar.D04G078316;Gobar.D05G009748;Gobar.D05G009759;Gobar.D0…
GO:0006825	copper ion transport	54	2	2.92	1	Gobar.A03G074744;Gobar.D03G081244
GO:0010558	negative regulation of macromolecule biosynthetic process	1009	42	54.62	1	Gobar.A01G066631;Gobar.A02G083507;Gobar.A04G084457;Gobar.A04G085248;Gobar.A05G001583;Gobar.A05G003007;Gobar.A06G073222;Gobar.A07G070419;Gobar.A08G034853;Gobar.A09G044948;Gobar.A10G037492;Gobar.A10G038679;Gobar.A12G030506;Gobar.D01G049961;Gobar.D04G078260;Gobar.D05G006670;Gobar.D10G021423;Gobar.D11G012540;Gobar.D11G012636;Gobar.D12G027014;PimaS6.A02G082948;PimaS6.A02G083360;PimaS6.A03G075869;PimaS…
GO:0042445	hormone metabolic process	440	21	23.82	1	Gobar.A04G085459;Gobar.A13G055257;Gobar.A13G055258;Gobar.D01G050753;Gobar.D01G051315;Gobar.D02G056040;Gobar.D05G009365;Gobar.D06G064579;Gobar.D10G019196;PimaS6.1ZG086652;PimaS6.1ZG087726;PimaS6.A04G084939;PimaS6.A08G034689;PimaS6.A13G054765;PimaS6.D01G050263;PimaS6.D01G050822;PimaS6.D02G055560;PimaS6.D06G070036;PimaS6.D10G029297;PimaS6.D11G012070;PimaS6.D11G013279
GO:0051204	protein insertion into mitochondrial membrane	104	2	5.63	1	PimaS6.A05G001040;PimaS6.D05G006041
GO:0042446	hormone biosynthetic process	308	15	16.67	1	Gobar.A04G085459;Gobar.D01G050753;Gobar.D01G051315;Gobar.D02G056040;Gobar.D06G064579;PimaS6.1ZG086652;PimaS6.1ZG087726;PimaS6.A04G084939;PimaS6.A08G034689;PimaS6.D01G050263;PimaS6.D01G050822;PimaS6.D02G055560;PimaS6.D06G070036;PimaS6.D11G012070;PimaS6.D11G013279
GO:0051205	protein insertion into membrane	140	2	7.58	1	PimaS6.A05G001040;PimaS6.D05G006041
GO:0006828	manganese ion transport	94	3	5.09	1	PimaS6.A11G018068;PimaS6.D06G070277;PimaS6.D06G070279
GO:0006829	zinc ion transport	113	4	6.12	1	Gobar.D10G022581;Gobar.D12G028098;PimaS6.D10G032560;PimaS6.D12G024056
GO:0006810	transport	13685	754	740.83	1	Gobar.A01G065670;Gobar.A01G066443;Gobar.A01G066885;Gobar.A01G066889;Gobar.A01G066892;Gobar.A01G067113;Gobar.A01G067316;Gobar.A01G067682;Gobar.A02G082005;Gobar.A02G082158;Gobar.A02G082266;Gobar.A02G082361;Gobar.A02G083288;Gobar.A02G083449;Gobar.A02G083496;Gobar.A02G083513;Gobar.A02G084309;Gobar.A03G074625;Gobar.A03G074644;Gobar.A03G074723;Gobar.A03G074744;Gobar.A03G074871;Gobar.A03G074888;Gobar.A0…
GO:0016441	posttranscriptional gene silencing	253	3	13.7	1	Gobar.A08G035815;Gobar.D09G041150;Gobar.D11G012636
GO:0000959	mitochondrial RNA metabolic process	216	5	11.69	1	Gobar.A01G067025;Gobar.A01G067028;Gobar.D05G007090;PimaS6.A11G017463;PimaS6.D05G007046
GO:0042435	indole-containing compound biosynthetic process	111	4	6.01	1	Gobar.D06G064350;PimaS6.D06G069821;PimaS6.D11G013279;PimaS6.D13G047658
GO:0042436	indole-containing compound catabolic process	43	6	2.33	1	Gobar.A01G065288;Gobar.A08G034488;Gobar.D01G049495;PimaS6.A01G061774;PimaS6.A08G034048;PimaS6.D01G049016
GO:0070592	cell wall polysaccharide biosynthetic process	326	6	17.65	1	Gobar.A08G033741;Gobar.D01G049467;Gobar.D08G023359;PimaS6.A12G026062;PimaS6.D01G048988;PimaS6.D09G037541
GO:0031400	negative regulation of protein modification process	317	11	17.16	1	Gobar.A01G065270;Gobar.D11G012210;PimaS6.A01G061757;PimaS6.A04G085343;PimaS6.A09G039876;PimaS6.A10G043634;PimaS6.A10G044649;PimaS6.A10G044653;PimaS6.A11G014667;PimaS6.D11G010119;PimaS6.D11G012152
GO:0006082	organic acid metabolic process	4505	178	243.87	1	Gobar.A01G065288;Gobar.A01G065411;Gobar.A01G066295;Gobar.A01G066326;Gobar.A01G067904;Gobar.A02G082338;Gobar.A02G082946;Gobar.A02G083427;Gobar.A03G075658;Gobar.A03G076616;Gobar.A04G085023;Gobar.A05G002056;Gobar.A05G002285;Gobar.A05G003486;Gobar.A06G073984;Gobar.A07G070668;Gobar.A07G071160;Gobar.A08G033668;Gobar.A08G034488;Gobar.A08G035688;Gobar.A08G036408;Gobar.A09G045617;Gobar.A10G037308;Gobar.A1…
GO:0031401	positive regulation of protein modification process	259	8	14.02	1	Gobar.A11G014696;Gobar.A11G018895;Gobar.D04G077505;Gobar.D04G078668;Gobar.D11G009999;PimaS6.A11G014512;PimaS6.D04G076976;PimaS6.D04G078147
GO:0034250	positive regulation of cellular amide metabolic process	143	3	7.74	1	Gobar.D09G040828;Gobar.D11G010281;PimaS6.D11G010256
GO:0009260	ribonucleotide biosynthetic process	850	98	46.01	1	Gobar.A01G066885;Gobar.A02G083513;Gobar.A03G074644;Gobar.A04G085287;Gobar.A04G086170;Gobar.A05G000325;Gobar.A05G000958;Gobar.A05G001377;Gobar.A06G072780;Gobar.A07G068288;Gobar.A07G069030;Gobar.A08G035986;Gobar.A09G043265;Gobar.A11G015256;Gobar.A11G016504;Gobar.A11G016730;Gobar.A11G017645;Gobar.A12G031078;Gobar.A13G053827;Gobar.A13G053828;Gobar.A13G055102;Gobar.A13G055104;Gobar.D01G050807;Gobar.D0…
GO:0009261	ribonucleotide catabolic process	15	1	0.81	1	Gobar.D07G062125
GO:0009262	deoxyribonucleotide metabolic process	81	4	4.38	1	Gobar.A05G002206;Gobar.A10G037920;PimaS6.A05G002234;PimaS6.A10G043840
GO:0050657	nucleic acid transport	288	3	15.59	1	Gobar.D02G056289;Gobar.D02G056298;PimaS6.D02G055817
GO:0018904	ether metabolic process	76	2	4.11	1	Gobar.A05G004426;Gobar.A12G030085
GO:0031407	oxylipin metabolic process	95	7	5.14	1	Gobar.A04G085023;Gobar.A05G002285;Gobar.A13G054156;Gobar.D08G023816;Gobar.D13G048621;Gobar.D13G048622;PimaS6.D13G048137
GO:0009263	deoxyribonucleotide biosynthetic process	43	2	2.33	1	Gobar.A05G002206;PimaS6.A05G002234
GO:0050658	RNA transport	288	3	15.59	1	Gobar.D02G056289;Gobar.D02G056298;PimaS6.D02G055817
GO:0009264	deoxyribonucleotide catabolic process	42	4	2.27	1	Gobar.A05G002206;Gobar.A10G037920;PimaS6.A05G002234;PimaS6.A10G043840
GO:0006089	lactate metabolic process	42	2	2.27	1	Gobar.A06G073984;PimaS6.A06G073439
GO:0009265	2'-deoxyribonucleotide biosynthetic process	30	2	1.62	1	Gobar.A05G002206;PimaS6.A05G002234
GO:0032940	secretion by cell	341	13	18.46	1	Gobar.A06G073146;Gobar.A10G039161;Gobar.D01G050834;Gobar.D04G078165;Gobar.D13G047998;PimaS6.A06G072618;PimaS6.A10G043837;PimaS6.A10G045034;PimaS6.D01G050341;PimaS6.D04G076441;PimaS6.D04G077645;PimaS6.D09G038189;PimaS6.D13G047504
GO:0009266	response to temperature stimulus	1356	29	73.41	1	Gobar.A04G085614;Gobar.A05G000175;Gobar.A05G004232;Gobar.A09G045166;Gobar.A10G038679;Gobar.A11G015788;Gobar.A11G018764;Gobar.A12G032879;Gobar.D01G052069;Gobar.D05G009118;Gobar.D07G060292;Gobar.D09G041921;Gobar.D09G042462;Gobar.D10G021423;Gobar.D11G012540;Gobar.D12G029600;PimaS6.A02G083209;PimaS6.A04G085098;PimaS6.A05G004257;PimaS6.A09G041451;PimaS6.A11G018499;PimaS6.A12G028832;PimaS6.A13G053837;P…
GO:0006848	pyruvate transport	44	2	2.38	1	Gobar.D10G019193;PimaS6.D10G029294
GO:0007006	mitochondrial membrane organization	129	2	6.98	1	PimaS6.A05G001040;PimaS6.D05G006041
GO:0009268	response to pH	34	2	1.84	1	Gobar.D09G041170;PimaS6.D09G037382
GO:0007007	inner mitochondrial membrane organization	72	2	3.9	1	PimaS6.A05G001040;PimaS6.D05G006041
GO:1901334	lactone metabolic process	81	1	4.38	1	Gobar.A12G031839
GO:0018130	heterocycle biosynthetic process	13477	613	729.57	1	Gobar.A01G065482;Gobar.A01G065658;Gobar.A01G065659;Gobar.A01G065753;Gobar.A01G066334;Gobar.A01G066484;Gobar.A01G066631;Gobar.A01G066885;Gobar.A01G067369;Gobar.A01G067796;Gobar.A02G082559;Gobar.A02G082599;Gobar.A02G082924;Gobar.A02G083100;Gobar.A02G083225;Gobar.A02G083513;Gobar.A02G083766;Gobar.A02G083976;Gobar.A02G084151;Gobar.A03G074644;Gobar.A03G074920;Gobar.A03G074983;Gobar.A03G075085;Gobar.A0…
GO:1901336	lactone biosynthetic process	70	1	3.79	1	Gobar.A12G031839
GO:0006073	cellular glucan metabolic process	1149	54	62.2	1	Gobar.A01G067047;Gobar.A02G082419;Gobar.A02G083911;Gobar.A03G076275;Gobar.A04G086449;Gobar.A05G003248;Gobar.A08G033741;Gobar.A10G037866;Gobar.A10G039631;Gobar.A11G015892;Gobar.A11G017552;Gobar.A12G030771;Gobar.A12G031689;Gobar.A13G055491;Gobar.D01G049467;Gobar.D01G050228;Gobar.D01G050623;Gobar.D02G056289;Gobar.D02G056298;Gobar.D02G056523;Gobar.D02G058400;Gobar.D03G080551;Gobar.D04G079036;Gobar.D0…
GO:0050684	regulation of mRNA processing	126	1	6.82	1	PimaS6.D11G010025
GO:0006074	(1->3)-beta-D-glucan metabolic process	87	5	4.71	1	Gobar.A02G082419;Gobar.D02G056289;Gobar.D02G056298;Gobar.D10G020750;PimaS6.A02G081864
GO:0009250	glucan biosynthetic process	715	38	38.71	1	Gobar.A02G082419;Gobar.A04G086449;Gobar.A08G033741;Gobar.A10G037866;Gobar.A10G039631;Gobar.A11G015892;Gobar.A11G017552;Gobar.A12G031689;Gobar.A13G055491;Gobar.D01G049467;Gobar.D01G050228;Gobar.D01G050623;Gobar.D02G056289;Gobar.D02G056298;Gobar.D03G080551;Gobar.D04G079036;Gobar.D07G060769;Gobar.D08G023359;Gobar.D08G023511;Gobar.D10G020750;Gobar.D12G026525;Gobar.D13G048491;Gobar.ML706465_1G087351;P…
GO:0033108	mitochondrial respiratory chain complex assembly	168	5	9.09	1	Gobar.A01G067025;Gobar.A01G067028;Gobar.A05G001566;PimaS6.A05G001588;PimaS6.A11G017463
GO:0009251	glucan catabolic process	172	4	9.31	1	Gobar.A01G067047;Gobar.A05G003248;PimaS6.A01G063572;PimaS6.A05G003251
GO:0034284	response to monosaccharide	147	3	7.96	1	Gobar.A11G016049;PimaS6.A06G072341;PimaS6.D05G006878
GO:0034285	response to disaccharide	178	3	9.64	1	Gobar.A11G016049;PimaS6.A06G072341;PimaS6.D05G006878
GO:0009259	ribonucleotide metabolic process	1398	125	75.68	1	Gobar.A01G066295;Gobar.A01G066743;Gobar.A01G066885;Gobar.A01G067904;Gobar.A02G083513;Gobar.A03G074305;Gobar.A03G074644;Gobar.A04G085287;Gobar.A04G086170;Gobar.A05G000325;Gobar.A05G000958;Gobar.A05G001377;Gobar.A06G072780;Gobar.A07G068288;Gobar.A07G069030;Gobar.A08G035571;Gobar.A08G035688;Gobar.A08G035986;Gobar.A09G043265;Gobar.A11G015256;Gobar.A11G016504;Gobar.A11G016730;Gobar.A11G017645;Gobar.A1…
GO:0006020	inositol metabolic process	70	2	3.79	1	Gobar.A12G031839;PimaS6.A12G027787
GO:0019646	aerobic electron transport chain	134	5	7.25	1	Gobar.A05G001566;Gobar.A05G004904;Gobar.A12G031345;PimaS6.A05G001588;PimaS6.A12G027298
GO:0006022	aminoglycan metabolic process	116	5	6.28	1	Gobar.A11G016549;Gobar.D10G020669;PimaS6.A11G016357;PimaS6.D03G080824;PimaS6.D10G030726
GO:0071103	DNA conformation change	516	12	27.93	1	Gobar.A01G067956;Gobar.A07G068715;Gobar.A10G037503;Gobar.D02G056507;PimaS6.1ZG086907;PimaS6.A01G064452;PimaS6.A05G002036;PimaS6.A07G065204;PimaS6.A10G043431;PimaS6.D02G056024;PimaS6.D03G080829;PimaS6.D05G009708
GO:0042401	cellular biogenic amine biosynthetic process	163	7	8.82	1	Gobar.A02G082559;Gobar.D04G079174;Gobar.D06G064350;PimaS6.A02G082013;PimaS6.D04G078668;PimaS6.D06G069821;PimaS6.D13G047658
GO:0006026	aminoglycan catabolic process	110	5	5.95	1	Gobar.A11G016549;Gobar.D10G020669;PimaS6.A11G016357;PimaS6.D03G080824;PimaS6.D10G030726
GO:0042402	cellular biogenic amine catabolic process	56	6	3.03	1	Gobar.A01G065288;Gobar.A08G034488;Gobar.D01G049495;PimaS6.A01G061774;PimaS6.A08G034048;PimaS6.D01G049016
GO:0000910	cytokinesis	401	6	21.71	1	Gobar.A03G076670;Gobar.A10G039161;Gobar.A12G030340;PimaS6.A09G042198;PimaS6.A10G045034;PimaS6.A12G026277
GO:0000154	rRNA modification	108	4	5.85	1	Gobar.D10G019589;Gobar.D12G029286;PimaS6.D10G029673;PimaS6.D12G025219
GO:0007568	aging	325	3	17.59	1	Gobar.D02G056298;Gobar.D02G057548;PimaS6.D02G057091
GO:0019637	organophosphate metabolic process	3250	190	175.94	1	Gobar.A01G066295;Gobar.A01G066743;Gobar.A01G066885;Gobar.A01G067904;Gobar.A02G083513;Gobar.A02G083626;Gobar.A03G074305;Gobar.A03G074644;Gobar.A03G075779;Gobar.A03G075782;Gobar.A04G085287;Gobar.A04G086170;Gobar.A04G086310;Gobar.A04G086314;Gobar.A05G000020;Gobar.A05G000325;Gobar.A05G000958;Gobar.A05G001377;Gobar.A05G002206;Gobar.A05G002453;Gobar.A05G004121;Gobar.A05G004830;Gobar.A06G072780;Gobar.A0…
GO:0044106	cellular amine metabolic process	270	14	14.62	1	Gobar.A01G065288;Gobar.A02G082559;Gobar.A08G034488;Gobar.D01G049495;Gobar.D04G079174;Gobar.D06G064350;Gobar.D13G048154;PimaS6.A01G061774;PimaS6.A02G082013;PimaS6.A08G034048;PimaS6.D01G049016;PimaS6.D04G078668;PimaS6.D06G069821;PimaS6.D13G047658
GO:0043170	macromolecule metabolic process	45227	2240	2448.32	1	Gobar.A01G065222;Gobar.A01G065270;Gobar.A01G065432;Gobar.A01G065482;Gobar.A01G065606;Gobar.A01G065608;Gobar.A01G065637;Gobar.A01G065658;Gobar.A01G065659;Gobar.A01G065753;Gobar.A01G065966;Gobar.A01G066001;Gobar.A01G066022;Gobar.A01G066260;Gobar.A01G066334;Gobar.A01G066436;Gobar.A01G066484;Gobar.A01G066631;Gobar.A01G066653;Gobar.A01G066879;Gobar.A01G067025;Gobar.A01G067028;Gobar.A01G067047;Gobar.A0…
GO:0001666	response to hypoxia	331	5	17.92	1	Gobar.A05G000175;Gobar.A05G002285;Gobar.A11G016049;Gobar.D02G058371;PimaS6.D05G005206
GO:0043171	peptide catabolic process	48	2	2.6	1	Gobar.D03G080076;PimaS6.D03G079547
GO:0046390	ribose phosphate biosynthetic process	862	98	46.66	1	Gobar.A01G066885;Gobar.A02G083513;Gobar.A03G074644;Gobar.A04G085287;Gobar.A04G086170;Gobar.A05G000325;Gobar.A05G000958;Gobar.A05G001377;Gobar.A06G072780;Gobar.A07G068288;Gobar.A07G069030;Gobar.A08G035986;Gobar.A09G043265;Gobar.A11G015256;Gobar.A11G016504;Gobar.A11G016730;Gobar.A11G017645;Gobar.A12G031078;Gobar.A13G053827;Gobar.A13G053828;Gobar.A13G055102;Gobar.A13G055104;Gobar.D01G050807;Gobar.D0…
GO:0043173	nucleotide salvage	103	4	5.58	1	Gobar.A05G001377;Gobar.D05G005692;PimaS6.A05G001398;PimaS6.D05G005660
GO:0017182	peptidyl-diphthamide metabolic process	42	2	2.27	1	Gobar.A09G045873;PimaS6.A09G042176
GO:0043174	nucleoside salvage	34	4	1.84	1	Gobar.A05G001377;Gobar.D05G005692;PimaS6.A05G001398;PimaS6.D05G005660
GO:0043933	protein-containing complex organization	3091	134	167.33	1	Gobar.A01G067025;Gobar.A01G067028;Gobar.A01G067852;Gobar.A02G083890;Gobar.A03G074623;Gobar.A03G074688;Gobar.A03G074693;Gobar.A03G075324;Gobar.A03G075732;Gobar.A04G085699;Gobar.A05G000301;Gobar.A05G001566;Gobar.A05G004076;Gobar.A05G004267;Gobar.A06G073670;Gobar.A07G068310;Gobar.A07G069136;Gobar.A07G069514;Gobar.A07G070451;Gobar.A08G034808;Gobar.A08G036410;Gobar.A09G043759;Gobar.A09G045484;Gobar.A1…
GO:0046394	carboxylic acid biosynthetic process	2061	94	111.57	1	Gobar.A02G082338;Gobar.A02G083427;Gobar.A03G075658;Gobar.A03G076616;Gobar.A04G085023;Gobar.A05G002056;Gobar.A05G002285;Gobar.A05G003486;Gobar.A07G070668;Gobar.A07G071160;Gobar.A08G033668;Gobar.A10G039282;Gobar.A10G039379;Gobar.A10G039381;Gobar.A11G015637;Gobar.A11G019026;Gobar.A12G030058;Gobar.A12G030059;Gobar.A12G031839;Gobar.A13G053599;Gobar.A13G053827;Gobar.A13G053828;Gobar.A13G054156;Gobar.A1…
GO:0006040	amino sugar metabolic process	171	5	9.26	1	Gobar.A11G016549;Gobar.D10G020669;PimaS6.A11G016357;PimaS6.D03G080824;PimaS6.D10G030726
GO:0043934	sporulation	89	2	4.82	1	Gobar.D06G064579;PimaS6.D06G070036
GO:0046395	carboxylic acid catabolic process	541	19	29.29	1	Gobar.A01G065288;Gobar.A01G065411;Gobar.A01G066326;Gobar.A03G076616;Gobar.A07G070668;Gobar.A08G034488;Gobar.A13G053599;Gobar.D01G049495;Gobar.D02G056937;Gobar.D04G079150;Gobar.D04G079174;PimaS6.A01G061774;PimaS6.A03G076062;PimaS6.A08G034048;PimaS6.A10G044482;PimaS6.D01G049016;PimaS6.D02G057384;PimaS6.D04G078643;PimaS6.D04G078668
GO:0009220	pyrimidine ribonucleotide biosynthetic process	112	4	6.06	1	Gobar.A12G031078;Gobar.D09G042335;PimaS6.A12G027029;PimaS6.D09G038548
GO:0007584	response to nutrient	25	1	1.35	1	PimaS6.D13G047396
GO:0070585	protein localization to mitochondrion	246	4	13.32	1	Gobar.D05G009806;PimaS6.A05G001040;PimaS6.D05G006041;PimaS6.D05G009778
GO:0006030	chitin metabolic process	110	5	5.95	1	Gobar.A11G016549;Gobar.D10G020669;PimaS6.A11G016357;PimaS6.D03G080824;PimaS6.D10G030726
GO:0070589	cellular component macromolecule biosynthetic process	341	6	18.46	1	Gobar.A08G033741;Gobar.D01G049467;Gobar.D08G023359;PimaS6.A12G026062;PimaS6.D01G048988;PimaS6.D09G037541
GO:0009211	pyrimidine deoxyribonucleoside triphosphate metabolic process	32	4	1.73	1	Gobar.A05G002206;Gobar.A10G037920;PimaS6.A05G002234;PimaS6.A10G043840
GO:1902475	L-alpha-amino acid transmembrane transport	37	2	2	1	PimaS6.A01G063422;PimaS6.A02G082141
GO:0034248	regulation of cellular amide metabolic process	764	31	41.36	1	Gobar.A02G083507;Gobar.A04G084457;Gobar.A04G085248;Gobar.A05G001583;Gobar.A05G004990;Gobar.A09G044948;Gobar.A09G045873;Gobar.D01G049961;Gobar.D04G078260;Gobar.D05G006670;Gobar.D09G040828;Gobar.D11G010281;Gobar.D11G012636;Gobar.D12G027846;PimaS6.A02G082948;PimaS6.A02G083360;PimaS6.A03G075869;PimaS6.A04G083898;PimaS6.A04G084727;PimaS6.A05G004986;PimaS6.A09G041236;PimaS6.A09G041927;PimaS6.A09G042176…
GO:0034249	negative regulation of cellular amide metabolic process	334	24	18.08	1	Gobar.A02G083507;Gobar.A04G084457;Gobar.A04G085248;Gobar.A05G001583;Gobar.A09G044948;Gobar.D01G049961;Gobar.D04G078260;Gobar.D05G006670;Gobar.D11G012636;Gobar.D12G027846;PimaS6.A02G082948;PimaS6.A02G083360;PimaS6.A03G075869;PimaS6.A04G083898;PimaS6.A04G084727;PimaS6.A09G041236;PimaS6.A09G041927;PimaS6.A12G027242;PimaS6.D01G049478;PimaS6.D02G058290;PimaS6.D04G077736;PimaS6.D07G060613;PimaS6.D09G03…
GO:0009218	pyrimidine ribonucleotide metabolic process	117	4	6.33	1	Gobar.A12G031078;Gobar.D09G042335;PimaS6.A12G027029;PimaS6.D09G038548
GO:0009219	pyrimidine deoxyribonucleotide metabolic process	52	4	2.81	1	Gobar.A05G002206;Gobar.A10G037920;PimaS6.A05G002234;PimaS6.A10G043840
GO:0031163	metallo-sulfur cluster assembly	141	3	7.63	1	Gobar.D05G008911;Gobar.D09G040029;PimaS6.D05G008861
GO:0009240	isopentenyl diphosphate biosynthetic process	68	2	3.68	1	Gobar.A11G017993;PimaS6.D02G058002
GO:0031167	rRNA methylation	76	2	4.11	1	Gobar.D12G029286;PimaS6.D12G025219
GO:0001676	long-chain fatty acid metabolic process	86	3	4.66	1	Gobar.A05G002056;Gobar.D05G007148;PimaS6.A05G002091
GO:0035383	thioester metabolic process	213	12	11.53	1	Gobar.A03G074305;Gobar.A08G035571;Gobar.A11G017993;Gobar.A13G053827;Gobar.A13G053828;Gobar.D02G056366;PimaS6.A03G073738;PimaS6.A08G035108;PimaS6.A11G017169;PimaS6.A13G053298;PimaS6.A13G053299;PimaS6.D02G058002
GO:0009247	glycolipid biosynthetic process	290	15	15.7	1	Gobar.A02G083626;Gobar.A03G075782;Gobar.A06G072853;Gobar.A12G030922;Gobar.D03G079569;Gobar.D08G024293;PimaS6.1ZG087811;PimaS6.1ZG087816;PimaS6.1ZG087888;PimaS6.A02G083062;PimaS6.A03G075209;PimaS6.A12G026864;PimaS6.D03G079023;PimaS6.D07G060285;PimaS6.D10G031784
GO:0035384	thioester biosynthetic process	119	6	6.44	1	Gobar.A13G053827;Gobar.A13G053828;Gobar.D02G056366;PimaS6.A11G017169;PimaS6.A13G053298;PimaS6.A13G053299
GO:0043144	sno(s)RNA processing	49	2	2.65	1	Gobar.D09G040509;Gobar.D11G012636
GO:1903963	arachidonate transport	14	2	0.76	1	Gobar.A05G000020;PimaS6.A05G000020
GO:0046364	monosaccharide biosynthetic process	137	1	7.42	1	Gobar.A12G031839
GO:0046368	GDP-L-fucose metabolic process	14	1	0.76	1	PimaS6.D10G030267
GO:0097035	regulation of membrane lipid distribution	87	2	4.71	1	PimaS6.A02G081468;PimaS6.D02G055364
GO:0009233	menaquinone metabolic process	16	2	0.87	1	Gobar.D01G050283;PimaS6.D01G049791
GO:0006595	polyamine metabolic process	105	4	5.68	1	Gobar.A02G082559;Gobar.D04G079174;PimaS6.A02G082013;PimaS6.D04G078668
GO:0006596	polyamine biosynthetic process	88	4	4.76	1	Gobar.A02G082559;Gobar.D04G079174;PimaS6.A02G082013;PimaS6.D04G078668
GO:0046351	disaccharide biosynthetic process	166	5	8.99	1	Gobar.A05G004214;PimaS6.A05G004238;PimaS6.A07G065452;PimaS6.A09G040425;PimaS6.D05G006240
GO:0030832	regulation of actin filament length	196	11	10.61	1	Gobar.A05G000301;Gobar.A06G073670;Gobar.A08G036410;Gobar.A10G038549;Gobar.A10G038550;Gobar.A11G017709;PimaS6.A06G073134;PimaS6.A10G043837;PimaS6.A10G044436;PimaS6.A10G044437;PimaS6.A11G017500
GO:0048465	corolla development	48	2	2.6	1	PimaS6.A02G083209;PimaS6.D03G079475
GO:0048466	androecium development	254	4	13.75	1	Gobar.D05G009556;Gobar.D05G009569;PimaS6.D05G009480;PimaS6.D05G009495
GO:0048467	gynoecium development	177	8	9.58	1	Gobar.D05G009556;Gobar.D05G009569;Gobar.D11G012232;PimaS6.A02G083209;PimaS6.D03G079475;PimaS6.D05G009480;PimaS6.D05G009495;PimaS6.D11G012175
GO:0048468	cell development	672	8	36.38	1	Gobar.A08G033741;Gobar.A10G037917;Gobar.D08G023359;Gobar.D10G019196;Gobar.D11G012702;PimaS6.A10G043837;PimaS6.D05G006413;PimaS6.D10G029297
GO:0000902	cell morphogenesis	968	9	52.4	1	Gobar.A10G037917;Gobar.A10G039161;Gobar.D10G020750;PimaS6.A05G000276;PimaS6.A10G043837;PimaS6.A10G045034;PimaS6.D04G076911;PimaS6.D05G006413;PimaS6.D10G030267
GO:0048469	cell maturation	196	5	10.61	1	Gobar.A08G033741;Gobar.D08G023359;Gobar.D10G019196;Gobar.D11G012702;PimaS6.D10G029297
GO:0030837	negative regulation of actin filament polymerization	82	2	4.44	1	Gobar.A05G000301;Gobar.A08G036410
GO:0000904	cell morphogenesis involved in differentiation	514	3	27.82	1	Gobar.A10G037917;PimaS6.A10G043837;PimaS6.D05G006413
GO:0030838	positive regulation of actin filament polymerization	94	6	5.09	1	Gobar.A06G073670;Gobar.A10G038549;Gobar.A10G038550;PimaS6.A06G073134;PimaS6.A10G044436;PimaS6.A10G044437
GO:0032101	regulation of response to external stimulus	389	5	21.06	1	Gobar.A05G001598;Gobar.D02G056298;PimaS6.A02G082785;PimaS6.A02G082786;PimaS6.D05G006413
GO:0032103	positive regulation of response to external stimulus	164	2	8.88	1	Gobar.A05G001598;Gobar.D02G056298
GO:0070542	response to fatty acid	432	10	23.39	1	Gobar.A09G044131;Gobar.A10G037051;Gobar.A10G037173;Gobar.A13G054156;Gobar.D01G052359;Gobar.D05G006665;PimaS6.A09G040400;PimaS6.A10G043004;PimaS6.A10G043115;PimaS6.D05G006621
GO:0042168	heme metabolic process	134	4	7.25	1	Gobar.A11G016420;Gobar.A12G032258;Gobar.D05G009203;PimaS6.D05G009130
GO:0044260	cellular macromolecule metabolic process	37464	1851	2028.08	1	Gobar.A01G065222;Gobar.A01G065270;Gobar.A01G065432;Gobar.A01G065482;Gobar.A01G065606;Gobar.A01G065608;Gobar.A01G065637;Gobar.A01G065658;Gobar.A01G065659;Gobar.A01G065753;Gobar.A01G065966;Gobar.A01G066001;Gobar.A01G066022;Gobar.A01G066260;Gobar.A01G066334;Gobar.A01G066484;Gobar.A01G066631;Gobar.A01G066653;Gobar.A01G066879;Gobar.A01G067047;Gobar.A01G067102;Gobar.A01G067239;Gobar.A01G067318;Gobar.A0…
GO:0030029	actin filament-based process	622	36	33.67	1	Gobar.A05G000301;Gobar.A05G004267;Gobar.A06G073670;Gobar.A07G068192;Gobar.A08G034709;Gobar.A08G036410;Gobar.A09G045484;Gobar.A10G038065;Gobar.A10G038549;Gobar.A10G038550;Gobar.A11G017709;Gobar.A13G055727;Gobar.D01G052442;Gobar.D04G078032;Gobar.D09G040771;Gobar.D09G042235;Gobar.D13G049308;PimaS6.1ZG086270;PimaS6.1ZG088148;PimaS6.1ZG088149;PimaS6.A05G000276;PimaS6.A05G004286;PimaS6.A06G073134;PimaS…
GO:0046385	deoxyribose phosphate biosynthetic process	30	2	1.62	1	Gobar.A05G002206;PimaS6.A05G002234
GO:0044262	cellular carbohydrate metabolic process	2105	77	113.95	1	Gobar.A01G067047;Gobar.A02G082419;Gobar.A02G083911;Gobar.A03G076275;Gobar.A04G086449;Gobar.A05G003248;Gobar.A05G004214;Gobar.A08G033741;Gobar.A10G037866;Gobar.A10G039631;Gobar.A11G015892;Gobar.A11G017552;Gobar.A12G030771;Gobar.A12G031689;Gobar.A12G031839;Gobar.A13G055491;Gobar.D01G049467;Gobar.D01G050228;Gobar.D01G050623;Gobar.D02G056289;Gobar.D02G056298;Gobar.D02G056523;Gobar.D02G058400;Gobar.D0…
GO:0046386	deoxyribose phosphate catabolic process	34	4	1.84	1	Gobar.A05G002206;Gobar.A10G037920;PimaS6.A05G002234;PimaS6.A10G043840
GO:0044264	cellular polysaccharide metabolic process	1433	57	77.57	1	Gobar.A01G067047;Gobar.A02G082419;Gobar.A02G083911;Gobar.A03G076275;Gobar.A04G086449;Gobar.A05G003248;Gobar.A08G033741;Gobar.A10G037866;Gobar.A10G039631;Gobar.A11G015892;Gobar.A11G017552;Gobar.A12G030771;Gobar.A12G031689;Gobar.A13G055491;Gobar.D01G049467;Gobar.D01G050228;Gobar.D01G050623;Gobar.D02G056289;Gobar.D02G056298;Gobar.D02G056523;Gobar.D02G058400;Gobar.D03G080551;Gobar.D04G079036;Gobar.D0…
GO:0044265	cellular macromolecule catabolic process	2951	115	159.75	1	Gobar.A01G067239;Gobar.A02G082674;Gobar.A02G083390;Gobar.A02G083507;Gobar.A02G084281;Gobar.A03G074737;Gobar.A04G084457;Gobar.A04G085194;Gobar.A04G085248;Gobar.A05G000598;Gobar.A05G001583;Gobar.A05G002153;Gobar.A05G004774;Gobar.A08G033753;Gobar.A09G044948;Gobar.A10G036786;Gobar.A11G014732;Gobar.A11G016549;Gobar.A11G016658;Gobar.A11G018516;Gobar.A11G018972;Gobar.D01G050063;Gobar.D03G079628;Gobar.D0…
GO:0044267	cellular protein metabolic process	23118	1280	1251.47	1	Gobar.A01G065222;Gobar.A01G065270;Gobar.A01G065432;Gobar.A01G065606;Gobar.A01G065608;Gobar.A01G065637;Gobar.A01G065966;Gobar.A01G066001;Gobar.A01G066022;Gobar.A01G066260;Gobar.A01G066653;Gobar.A01G066879;Gobar.A01G067102;Gobar.A01G067239;Gobar.A01G067318;Gobar.A01G067364;Gobar.A01G067601;Gobar.A01G067843;Gobar.A01G067917;Gobar.A01G068038;Gobar.A01G068098;Gobar.A01G068121;Gobar.A02G082211;Gobar.A0…
GO:0051712	positive regulation of killing of cells of another organism	22	1	1.19	1	PimaS6.A02G081668
GO:0042157	lipoprotein metabolic process	373	11	20.19	1	Gobar.A02G083626;Gobar.A03G075782;Gobar.A06G072853;Gobar.A12G030922;Gobar.D03G079569;PimaS6.A01G064526;PimaS6.A02G083062;PimaS6.A03G075209;PimaS6.A08G033879;PimaS6.A12G026864;PimaS6.D03G079023
GO:0051716	cellular response to stimulus	10951	503	592.82	1	Gobar.A01G065432;Gobar.A01G065637;Gobar.A01G065670;Gobar.A01G065708;Gobar.A01G065875;Gobar.A01G066889;Gobar.A01G067113;Gobar.A01G067682;Gobar.A01G067956;Gobar.A02G082005;Gobar.A02G082148;Gobar.A02G082149;Gobar.A02G082172;Gobar.A02G082213;Gobar.A02G082644;Gobar.A02G082729;Gobar.A02G082943;Gobar.A02G083288;Gobar.A02G083709;Gobar.A02G083843;Gobar.A02G083976;Gobar.A02G084235;Gobar.A03G074047;Gobar.A0…
GO:0042158	lipoprotein biosynthetic process	370	11	20.03	1	Gobar.A02G083626;Gobar.A03G075782;Gobar.A06G072853;Gobar.A12G030922;Gobar.D03G079569;PimaS6.A01G064526;PimaS6.A02G083062;PimaS6.A03G075209;PimaS6.A08G033879;PimaS6.A12G026864;PimaS6.D03G079023
GO:0006560	proline metabolic process	47	2	2.54	1	Gobar.A11G019026;PimaS6.A11G018727
GO:0042180	cellular ketone metabolic process	498	21	26.96	1	Gobar.A01G065288;Gobar.A02G082946;Gobar.A06G073984;Gobar.A08G034488;Gobar.D01G049495;Gobar.D01G050283;Gobar.D03G080768;Gobar.D03G081817;Gobar.D06G063263;Gobar.D07G060019;Gobar.D07G060021;Gobar.D07G060554;Gobar.D08G025269;Gobar.D09G041592;Gobar.D10G021363;Gobar.D11G011497;PimaS6.A01G061774;PimaS6.A06G073439;PimaS6.A08G034048;PimaS6.D01G049016;PimaS6.D01G049791
GO:0044255	cellular lipid metabolic process	3349	132	181.3	1	Gobar.A01G065411;Gobar.A01G066290;Gobar.A02G083626;Gobar.A03G074305;Gobar.A03G075658;Gobar.A03G075782;Gobar.A04G084680;Gobar.A04G084682;Gobar.A04G084771;Gobar.A04G085023;Gobar.A04G085924;Gobar.A05G000020;Gobar.A05G002056;Gobar.A05G003392;Gobar.A05G003486;Gobar.A06G072853;Gobar.A06G073606;Gobar.A06G073999;Gobar.A07G068985;Gobar.A08G033509;Gobar.A08G034948;Gobar.A08G035571;Gobar.A10G039379;Gobar.A1…
GO:0046379	extracellular polysaccharide metabolic process	11	3	0.6	1	Gobar.D12G029232;PimaS6.A01G063494;PimaS6.D12G025167
GO:0009200	deoxyribonucleoside triphosphate metabolic process	46	4	2.49	1	Gobar.A05G002206;Gobar.A10G037920;PimaS6.A05G002234;PimaS6.A10G043840
GO:0042181	ketone biosynthetic process	167	12	9.04	1	Gobar.D01G050283;Gobar.D03G080768;Gobar.D03G081817;Gobar.D06G063263;Gobar.D07G060019;Gobar.D07G060021;Gobar.D07G060554;Gobar.D08G025269;Gobar.D09G041592;Gobar.D10G021363;Gobar.D11G011497;PimaS6.D01G049791
GO:0015994	chlorophyll metabolic process	213	3	11.53	1	Gobar.A12G032258;Gobar.D05G009203;PimaS6.D05G009130
GO:0009201	ribonucleoside triphosphate biosynthetic process	507	85	27.45	1	Gobar.A01G066885;Gobar.A02G083513;Gobar.A03G074644;Gobar.A04G085287;Gobar.A04G086170;Gobar.A05G000325;Gobar.A05G000958;Gobar.A06G072780;Gobar.A07G068288;Gobar.A07G069030;Gobar.A08G035986;Gobar.A09G043265;Gobar.A11G015256;Gobar.A11G016504;Gobar.A11G016730;Gobar.A11G017645;Gobar.A12G031078;Gobar.A13G055102;Gobar.A13G055104;Gobar.D01G050807;Gobar.D01G051130;Gobar.D02G057245;Gobar.D02G057248;Gobar.D0…
GO:0042182	ketone catabolic process	40	2	2.17	1	Gobar.A06G073984;PimaS6.A06G073439
GO:0031126	sno(s)RNA 3'-end processing	43	2	2.33	1	Gobar.D09G040509;Gobar.D11G012636
GO:0009204	deoxyribonucleoside triphosphate catabolic process	38	4	2.06	1	Gobar.A05G002206;Gobar.A10G037920;PimaS6.A05G002234;PimaS6.A10G043840
GO:0006566	threonine metabolic process	45	3	2.44	1	Gobar.A07G071160;Gobar.D03G081420;PimaS6.A07G067661
GO:0030041	actin filament polymerization	181	10	9.8	1	Gobar.A05G000301;Gobar.A06G073670;Gobar.A08G036410;Gobar.A10G038549;Gobar.A10G038550;Gobar.A11G017709;PimaS6.A06G073134;PimaS6.A10G044436;PimaS6.A10G044437;PimaS6.A11G017500
GO:0009205	purine ribonucleoside triphosphate metabolic process	451	85	24.41	1	Gobar.A01G066885;Gobar.A02G083513;Gobar.A03G074644;Gobar.A04G085287;Gobar.A04G086170;Gobar.A05G000325;Gobar.A05G000958;Gobar.A06G072780;Gobar.A07G068288;Gobar.A07G069030;Gobar.A08G035986;Gobar.A09G043265;Gobar.A11G015256;Gobar.A11G016504;Gobar.A11G016730;Gobar.A11G017645;Gobar.A12G031078;Gobar.A13G055102;Gobar.A13G055104;Gobar.D01G050807;Gobar.D01G051130;Gobar.D02G057245;Gobar.D02G057248;Gobar.D0…
GO:0043101	purine-containing compound salvage	47	5	2.54	1	Gobar.A05G001377;Gobar.D05G005692;PimaS6.A05G001398;PimaS6.A05G002409;PimaS6.D05G005660
GO:0009206	purine ribonucleoside triphosphate biosynthetic process	451	85	24.41	1	Gobar.A01G066885;Gobar.A02G083513;Gobar.A03G074644;Gobar.A04G085287;Gobar.A04G086170;Gobar.A05G000325;Gobar.A05G000958;Gobar.A06G072780;Gobar.A07G068288;Gobar.A07G069030;Gobar.A08G035986;Gobar.A09G043265;Gobar.A11G015256;Gobar.A11G016504;Gobar.A11G016730;Gobar.A11G017645;Gobar.A12G031078;Gobar.A13G055102;Gobar.A13G055104;Gobar.D01G050807;Gobar.D01G051130;Gobar.D02G057245;Gobar.D02G057248;Gobar.D0…
GO:0006569	tryptophan catabolic process	39	6	2.11	1	Gobar.A01G065288;Gobar.A08G034488;Gobar.D01G049495;PimaS6.A01G061774;PimaS6.A08G034048;PimaS6.D01G049016
GO:0009208	pyrimidine ribonucleoside triphosphate metabolic process	81	4	4.38	1	Gobar.A12G031078;Gobar.D09G042335;PimaS6.A12G027029;PimaS6.D09G038548
GO:0009209	pyrimidine ribonucleoside triphosphate biosynthetic process	81	4	4.38	1	Gobar.A12G031078;Gobar.D09G042335;PimaS6.A12G027029;PimaS6.D09G038548
GO:0044281	small molecule metabolic process	7560	393	409.25	1	Gobar.A01G065288;Gobar.A01G065411;Gobar.A01G065670;Gobar.A01G066295;Gobar.A01G066326;Gobar.A01G066743;Gobar.A01G066885;Gobar.A01G067904;Gobar.A02G082338;Gobar.A02G082559;Gobar.A02G082730;Gobar.A02G082946;Gobar.A02G083427;Gobar.A02G083513;Gobar.A03G074305;Gobar.A03G074644;Gobar.A03G075658;Gobar.A03G076616;Gobar.A04G085023;Gobar.A04G085287;Gobar.A04G086170;Gobar.A04G086310;Gobar.A04G086314;Gobar.A0…
GO:0031110	regulation of microtubule polymerization or depolymerization	51	1	2.76	1	Gobar.A08G034808
GO:0044283	small molecule biosynthetic process	2816	126	152.44	1	Gobar.A02G082338;Gobar.A02G082559;Gobar.A02G083427;Gobar.A03G075658;Gobar.A03G076616;Gobar.A04G085023;Gobar.A05G001377;Gobar.A05G002056;Gobar.A05G002285;Gobar.A05G003486;Gobar.A07G070668;Gobar.A07G071160;Gobar.A08G033509;Gobar.A08G033668;Gobar.A10G039282;Gobar.A10G039379;Gobar.A10G039381;Gobar.A11G015637;Gobar.A11G019026;Gobar.A12G030058;Gobar.A12G030059;Gobar.A12G031839;Gobar.A13G053599;Gobar.A1…
GO:0031112	positive regulation of microtubule polymerization or depolymerization	32	1	1.73	1	Gobar.A08G034808
GO:0031113	regulation of microtubule polymerization	32	1	1.73	1	Gobar.A08G034808
GO:0110053	regulation of actin filament organization	196	11	10.61	1	Gobar.A05G000301;Gobar.A06G073670;Gobar.A08G036410;Gobar.A10G038549;Gobar.A10G038550;Gobar.A11G017709;PimaS6.A06G073134;PimaS6.A10G043837;PimaS6.A10G044436;PimaS6.A10G044437;PimaS6.A11G017500
GO:0060688	regulation of morphogenesis of a branching structure	50	1	2.71	1	PimaS6.A13G054232
GO:0016180	snRNA processing	84	8	4.55	1	Gobar.A13G053011;Gobar.D02G057677;Gobar.D02G057801;Gobar.D11G012636;PimaS6.A02G083360;PimaS6.A13G052492;PimaS6.D02G057205;PimaS6.D02G057332
GO:0006553	lysine metabolic process	71	2	3.84	1	Gobar.A07G071160;PimaS6.A07G067661
GO:0006555	methionine metabolic process	119	6	6.44	1	Gobar.A12G030058;Gobar.A12G030059;Gobar.D03G081420;PimaS6.A02G081882;PimaS6.A12G026004;PimaS6.A12G026005
GO:0030036	actin cytoskeleton organization	574	36	31.07	1	Gobar.A05G000301;Gobar.A05G004267;Gobar.A06G073670;Gobar.A07G068192;Gobar.A08G034709;Gobar.A08G036410;Gobar.A09G045484;Gobar.A10G038065;Gobar.A10G038549;Gobar.A10G038550;Gobar.A11G017709;Gobar.A13G055727;Gobar.D01G052442;Gobar.D04G078032;Gobar.D09G040771;Gobar.D09G042235;Gobar.D13G049308;PimaS6.1ZG086270;PimaS6.1ZG088148;PimaS6.1ZG088149;PimaS6.A05G000276;PimaS6.A05G004286;PimaS6.A06G073134;PimaS…
GO:0044270	cellular nitrogen compound catabolic process	905	40	48.99	1	Gobar.A01G065288;Gobar.A02G083507;Gobar.A04G084457;Gobar.A04G085248;Gobar.A05G001583;Gobar.A05G002206;Gobar.A07G069841;Gobar.A07G070263;Gobar.A08G034488;Gobar.A09G044948;Gobar.A10G037920;Gobar.D01G049495;Gobar.D04G078260;Gobar.D05G006670;Gobar.D06G063321;Gobar.D07G062125;Gobar.D08G025674;Gobar.D10G021616;Gobar.D11G012636;Gobar.D11G013236;PimaS6.A01G061774;PimaS6.A02G082948;PimaS6.A02G083360;PimaS…
GO:0044271	cellular nitrogen compound biosynthetic process	18551	1047	1004.24	1	Gobar.A01G065222;Gobar.A01G065482;Gobar.A01G065658;Gobar.A01G065659;Gobar.A01G065753;Gobar.A01G066001;Gobar.A01G066022;Gobar.A01G066260;Gobar.A01G066334;Gobar.A01G066484;Gobar.A01G066631;Gobar.A01G066653;Gobar.A01G066879;Gobar.A01G066885;Gobar.A01G067364;Gobar.A01G067369;Gobar.A01G067601;Gobar.A01G067796;Gobar.A01G068098;Gobar.A02G082211;Gobar.A02G082440;Gobar.A02G082461;Gobar.A02G082559;Gobar.A0…
GO:0044272	sulfur compound biosynthetic process	555	32	30.04	1	Gobar.A02G082559;Gobar.A02G082730;Gobar.A08G033509;Gobar.A11G015637;Gobar.A11G018580;Gobar.A11G018981;Gobar.A12G030058;Gobar.A12G030059;Gobar.A13G053827;Gobar.A13G053828;Gobar.A13G055046;Gobar.D01G052359;Gobar.D02G056366;Gobar.D02G056622;Gobar.D03G081420;Gobar.D04G078447;Gobar.D11G013948;PimaS6.A02G081882;PimaS6.A02G082013;PimaS6.A02G082182;PimaS6.A08G033077;PimaS6.A11G015450;PimaS6.A11G017169;Pi…
GO:0044273	sulfur compound catabolic process	56	2	3.03	1	Gobar.D03G080076;PimaS6.D03G079547
GO:0008654	phospholipid biosynthetic process	839	28	45.42	1	Gobar.A02G083626;Gobar.A03G074305;Gobar.A03G075782;Gobar.A06G072853;Gobar.A08G034948;Gobar.A08G035571;Gobar.A11G017993;Gobar.A12G030922;Gobar.A12G031670;Gobar.D03G079569;Gobar.D05G007921;Gobar.D08G024293;Gobar.D13G046229;PimaS6.1ZG087811;PimaS6.1ZG087816;PimaS6.1ZG087888;PimaS6.A02G083062;PimaS6.A03G073738;PimaS6.A03G075209;PimaS6.A08G034504;PimaS6.A08G035108;PimaS6.A12G026864;PimaS6.A12G027618;P…
GO:0044275	cellular carbohydrate catabolic process	295	6	15.97	1	Gobar.A01G067047;Gobar.A05G003248;Gobar.A12G031839;PimaS6.A01G063572;PimaS6.A05G003251;PimaS6.A12G027787
GO:0006586	indolalkylamine metabolic process	107	10	5.79	1	Gobar.A01G065288;Gobar.A08G034488;Gobar.D01G049495;Gobar.D06G064350;Gobar.D13G048154;PimaS6.A01G061774;PimaS6.A08G034048;PimaS6.D01G049016;PimaS6.D06G069821;PimaS6.D13G047658
GO:0090151	establishment of protein localization to mitochondrial membrane	107	2	5.79	1	PimaS6.A05G001040;PimaS6.D05G006041
GO:0090153	regulation of sphingolipid biosynthetic process	26	3	1.41	1	Gobar.D12G027846;PimaS6.A12G027242;PimaS6.D12G023801
GO:0019395	fatty acid oxidation	161	2	8.72	1	Gobar.A01G065411;PimaS6.D02G057384
GO:0090155	negative regulation of sphingolipid biosynthetic process	20	3	1.08	1	Gobar.D12G027846;PimaS6.A12G027242;PimaS6.D12G023801
GO:0070507	regulation of microtubule cytoskeleton organization	135	1	7.31	1	Gobar.A08G034808
GO:1901475	pyruvate transmembrane transport	42	2	2.27	1	Gobar.D10G019193;PimaS6.D10G029294
GO:0060627	regulation of vesicle-mediated transport	117	3	6.33	1	Gobar.D10G020138;PimaS6.A10G043837;PimaS6.D09G038189
GO:0046348	amino sugar catabolic process	110	5	5.95	1	Gobar.A11G016549;Gobar.D10G020669;PimaS6.A11G016357;PimaS6.D03G080824;PimaS6.D10G030726
GO:0071214	cellular response to abiotic stimulus	386	2	20.9	1	PimaS6.A13G053975;PimaS6.A13G054170
GO:0009790	embryo development	947	23	51.27	1	Gobar.A01G066659;Gobar.A02G082008;Gobar.A04G085557;Gobar.A12G030955;Gobar.A13G054047;Gobar.D01G052069;Gobar.D03G081143;Gobar.D04G078765;Gobar.D05G009556;Gobar.D05G009569;Gobar.D07G062072;Gobar.D07G062142;Gobar.D10G020141;PimaS6.A01G063192;PimaS6.A04G085036;PimaS6.A13G053539;PimaS6.D01G051575;PimaS6.D03G080606;PimaS6.D04G078242;PimaS6.D05G009480;PimaS6.D05G009495;PimaS6.D07G061635;PimaS6.D10G030202
GO:0006573	valine metabolic process	62	1	3.36	1	Gobar.D02G055818
GO:0006575	cellular modified amino acid metabolic process	596	39	32.26	1	Gobar.A02G082357;Gobar.A02G083427;Gobar.A02G083567;Gobar.A03G076616;Gobar.A04G085781;Gobar.A07G070668;Gobar.A08G035618;Gobar.A09G045166;Gobar.A10G038597;Gobar.A11G014818;Gobar.A12G031670;Gobar.A13G053599;Gobar.D02G056937;Gobar.D02G057353;Gobar.D03G080076;Gobar.D04G078822;Gobar.D04G079150;Gobar.D05G008881;Gobar.D05G009314;Gobar.D08G023432;Gobar.D11G010116;Gobar.D12G026841;PimaS6.1ZG086831;PimaS6.1…
GO:0006576	cellular biogenic amine metabolic process	252	14	13.64	1	Gobar.A01G065288;Gobar.A02G082559;Gobar.A08G034488;Gobar.D01G049495;Gobar.D04G079174;Gobar.D06G064350;Gobar.D13G048154;PimaS6.A01G061774;PimaS6.A02G082013;PimaS6.A08G034048;PimaS6.D01G049016;PimaS6.D04G078668;PimaS6.D06G069821;PimaS6.D13G047658
GO:0048443	stamen development	254	4	13.75	1	Gobar.D05G009556;Gobar.D05G009569;PimaS6.D05G009480;PimaS6.D05G009495
GO:0048444	floral organ morphogenesis	122	3	6.6	1	Gobar.D11G012232;PimaS6.1ZG087465;PimaS6.D11G012175
GO:1901420	negative regulation of response to alcohol	145	2	7.85	1	Gobar.D13G048809;PimaS6.A02G082841
GO:0009798	axis specification	119	3	6.44	1	Gobar.D03G081143;PimaS6.A06G072695;PimaS6.D03G080606
GO:0048445	carpel morphogenesis	15	2	0.81	1	Gobar.D11G012232;PimaS6.D11G012175
GO:0048449	floral organ formation	76	3	4.11	1	Gobar.D11G012232;PimaS6.1ZG087465;PimaS6.D11G012175
GO:0071241	cellular response to inorganic substance	128	10	6.93	1	Gobar.D09G041977;PimaS6.1ZG087750;PimaS6.1ZG088054;PimaS6.1ZG088111;PimaS6.A03G073962;PimaS6.A03G073964;PimaS6.D03G080932;PimaS6.D05G006212;PimaS6.D05G006214;PimaS6.D09G038195
GO:0051701	biological process involved in interaction with host	84	2	4.55	1	Gobar.A08G035815;PimaS6.A02G081668
GO:0051702	biological process involved in interaction with symbiont	188	2	10.18	1	Gobar.A05G002285;PimaS6.D13G046063
GO:0006525	arginine metabolic process	81	3	4.38	1	Gobar.D04G079174;PimaS6.A13G053811;PimaS6.D04G078668
GO:0032261	purine nucleotide salvage	46	4	2.49	1	Gobar.A05G001377;Gobar.D05G005692;PimaS6.A05G001398;PimaS6.D05G005660
GO:0051704	obsolete multi-organism process	1487	64	80.5	1	Gobar.A01G065543;Gobar.A01G065548;Gobar.A01G065552;Gobar.A01G065553;Gobar.A01G065555;Gobar.A01G067956;Gobar.A05G004663;Gobar.A05G004665;Gobar.A06G073146;Gobar.A07G068714;Gobar.A08G035395;Gobar.A08G035398;Gobar.A10G037917;Gobar.A12G031576;Gobar.D01G049775;Gobar.D01G049785;Gobar.D01G049787;Gobar.D01G049793;Gobar.D01G049796;Gobar.D01G049798;Gobar.D01G049800;Gobar.D01G049802;Gobar.D01G049804;Gobar.D0…
GO:0016115	terpenoid catabolic process	54	1	2.92	1	Gobar.D08G024966
GO:0030003	cellular cation homeostasis	474	10	25.66	1	Gobar.A01G065870;Gobar.A02G082947;Gobar.A03G074744;Gobar.D02G056866;Gobar.D03G081244;Gobar.D04G079312;PimaS6.A02G082398;PimaS6.A03G075061;PimaS6.A10G043837;PimaS6.D10G031199
GO:0030004	cellular monovalent inorganic cation homeostasis	148	1	8.01	1	PimaS6.A03G075061
GO:0035303	regulation of dephosphorylation	528	16	28.58	1	Gobar.A04G085875;Gobar.A07G068425;Gobar.A10G038764;Gobar.D10G021516;PimaS6.A03G073607;PimaS6.A04G084053;PimaS6.A04G085343;PimaS6.A09G039876;PimaS6.A10G044649;PimaS6.A10G044653;PimaS6.A10G045349;PimaS6.A11G014667;PimaS6.A11G016227;PimaS6.D04G078629;PimaS6.D11G010119;PimaS6.D13G047396
GO:0051707	response to other organism	2320	69	125.59	1	Gobar.A01G065432;Gobar.A01G066987;Gobar.A02G082740;Gobar.A02G082742;Gobar.A02G083054;Gobar.A02G084153;Gobar.A05G000175;Gobar.A05G001598;Gobar.A05G002285;Gobar.A05G002349;Gobar.A06G073430;Gobar.A06G073972;Gobar.A06G073999;Gobar.A08G035815;Gobar.A09G044131;Gobar.A09G045825;Gobar.A10G037051;Gobar.A10G039627;Gobar.A11G015674;Gobar.A11G017834;Gobar.A11G018879;Gobar.A12G030735;Gobar.A12G030736;Gobar.D0…
GO:0090174	organelle membrane fusion	156	7	8.44	1	Gobar.A07G070059;Gobar.A12G030946;Gobar.D02G056136;Gobar.ML706134_1G086619;Gobar.ML706309_1G086709;PimaS6.A07G066538;PimaS6.A12G026891
GO:0000291	nuclear-transcribed mRNA catabolic process, exonucleolytic	107	6	5.79	1	Gobar.A02G083507;Gobar.D11G012636;PimaS6.A02G082948;PimaS6.A02G083360;PimaS6.A03G075869;PimaS6.D02G058290
GO:0035304	regulation of protein dephosphorylation	502	16	27.18	1	Gobar.A04G085875;Gobar.A07G068425;Gobar.A10G038764;Gobar.D10G021516;PimaS6.A03G073607;PimaS6.A04G084053;PimaS6.A04G085343;PimaS6.A09G039876;PimaS6.A10G044649;PimaS6.A10G044653;PimaS6.A10G045349;PimaS6.A11G014667;PimaS6.A11G016227;PimaS6.D04G078629;PimaS6.D11G010119;PimaS6.D13G047396
GO:0035305	negative regulation of dephosphorylation	197	6	10.66	1	PimaS6.A04G085343;PimaS6.A09G039876;PimaS6.A10G044649;PimaS6.A10G044653;PimaS6.A11G014667;PimaS6.D11G010119
GO:0051709	regulation of killing of cells of another organism	22	1	1.19	1	PimaS6.A02G081668
GO:0032268	regulation of cellular protein metabolic process	2159	71	116.88	1	Gobar.A01G065270;Gobar.A02G083390;Gobar.A02G083507;Gobar.A04G084457;Gobar.A04G085248;Gobar.A04G085875;Gobar.A05G001583;Gobar.A05G004990;Gobar.A07G068425;Gobar.A09G044556;Gobar.A09G044948;Gobar.A09G045873;Gobar.A10G038764;Gobar.A11G014696;Gobar.A11G018895;Gobar.D01G049961;Gobar.D02G058361;Gobar.D04G077505;Gobar.D04G078260;Gobar.D04G078668;Gobar.D05G006670;Gobar.D09G040828;Gobar.D09G041390;Gobar.D0…
GO:0032269	negative regulation of cellular protein metabolic process	786	35	42.55	1	Gobar.A01G065270;Gobar.A02G083507;Gobar.A04G084457;Gobar.A04G085248;Gobar.A05G001583;Gobar.A09G044556;Gobar.A09G044948;Gobar.D01G049961;Gobar.D04G078260;Gobar.D05G006670;Gobar.D09G041395;Gobar.D11G012210;Gobar.D11G012636;PimaS6.A01G061757;PimaS6.A02G082948;PimaS6.A02G083360;PimaS6.A03G075869;PimaS6.A04G083898;PimaS6.A04G084727;PimaS6.A04G085343;PimaS6.A09G039876;PimaS6.A09G041236;PimaS6.A09G04192…
GO:0035308	negative regulation of protein dephosphorylation	193	6	10.45	1	PimaS6.A04G085343;PimaS6.A09G039876;PimaS6.A10G044649;PimaS6.A10G044653;PimaS6.A11G014667;PimaS6.D11G010119
GO:0015980	energy derivation by oxidation of organic compounds	873	133	47.26	1	Gobar.A01G066617;Gobar.A02G082024;Gobar.A02G083659;Gobar.A03G075686;Gobar.A04G084920;Gobar.A04G085637;Gobar.A05G001009;Gobar.A05G001040;Gobar.A05G001566;Gobar.A05G003651;Gobar.A05G004878;Gobar.A05G004904;Gobar.A07G069840;Gobar.A07G070965;Gobar.A08G033527;Gobar.A08G033534;Gobar.A08G033745;Gobar.A08G034191;Gobar.A08G034324;Gobar.A08G034573;Gobar.A09G044341;Gobar.A09G045617;Gobar.A10G038027;Gobar.A1…
GO:0044242	cellular lipid catabolic process	356	8	19.27	1	Gobar.A01G065411;Gobar.A05G002056;Gobar.A07G068985;Gobar.D05G007148;Gobar.D08G024966;PimaS6.A05G002091;PimaS6.D02G057384;PimaS6.D03G079726
GO:0018212	peptidyl-tyrosine modification	153	5	8.28	1	Gobar.A09G043357;Gobar.D05G007047;Gobar.D09G040166;PimaS6.D05G007003;PimaS6.D09G036407
GO:0034762	regulation of transmembrane transport	152	9	8.23	1	Gobar.D02G055902;Gobar.D04G078339;Gobar.D05G009403;Gobar.D05G009430;Gobar.D05G009433;Gobar.D06G064505;PimaS6.1ZG087278;PimaS6.D02G055409;PimaS6.D05G009359
GO:1901419	regulation of response to alcohol	251	2	13.59	1	Gobar.D13G048809;PimaS6.A02G082841
GO:0006513	protein monoubiquitination	43	2	2.33	1	PimaS6.A08G034913;PimaS6.D05G009301
GO:0044247	cellular polysaccharide catabolic process	169	4	9.15	1	Gobar.A01G067047;Gobar.A05G003248;PimaS6.A01G063572;PimaS6.A05G003251
GO:0044248	cellular catabolic process	5321	221	288.05	1	Gobar.A01G065288;Gobar.A01G065411;Gobar.A01G066326;Gobar.A01G067047;Gobar.A01G067239;Gobar.A02G082674;Gobar.A02G082729;Gobar.A02G083390;Gobar.A02G083507;Gobar.A02G084281;Gobar.A03G074717;Gobar.A03G074737;Gobar.A03G074999;Gobar.A03G076616;Gobar.A04G084457;Gobar.A04G085006;Gobar.A04G085194;Gobar.A04G085248;Gobar.A04G085591;Gobar.A05G000598;Gobar.A05G001583;Gobar.A05G001945;Gobar.A05G002056;Gobar.A0…
GO:0016143	S-glycoside metabolic process	95	1	5.14	1	Gobar.D01G052359
GO:0044249	cellular biosynthetic process	25110	1334	1359.31	1	Gobar.A01G065222;Gobar.A01G065482;Gobar.A01G065658;Gobar.A01G065659;Gobar.A01G065753;Gobar.A01G066001;Gobar.A01G066022;Gobar.A01G066260;Gobar.A01G066290;Gobar.A01G066334;Gobar.A01G066484;Gobar.A01G066631;Gobar.A01G066653;Gobar.A01G066879;Gobar.A01G066885;Gobar.A01G067364;Gobar.A01G067369;Gobar.A01G067601;Gobar.A01G067796;Gobar.A01G068098;Gobar.A02G082211;Gobar.A02G082338;Gobar.A02G082419;Gobar.A0…
GO:0019362	pyridine nucleotide metabolic process	92	4	4.98	1	Gobar.A05G004121;Gobar.A11G017142;Gobar.A13G053976;PimaS6.D08G022078
GO:0016144	S-glycoside biosynthetic process	38	1	2.06	1	Gobar.D01G052359
GO:0019363	pyridine nucleotide biosynthetic process	78	3	4.22	1	Gobar.A05G004121;Gobar.A11G017142;Gobar.A13G053976
GO:0006518	peptide metabolic process	5841	472	316.2	1	Gobar.A01G065222;Gobar.A01G066001;Gobar.A01G066022;Gobar.A01G066260;Gobar.A01G066653;Gobar.A01G066879;Gobar.A01G067364;Gobar.A01G067601;Gobar.A01G068098;Gobar.A02G082211;Gobar.A02G082357;Gobar.A02G082440;Gobar.A02G082461;Gobar.A02G083507;Gobar.A02G083567;Gobar.A02G083641;Gobar.A03G074619;Gobar.A03G074623;Gobar.A03G074925;Gobar.A03G075171;Gobar.A03G075324;Gobar.A03G075674;Gobar.A03G075922;Gobar.A0…
GO:0019364	pyridine nucleotide catabolic process	10	1	0.54	1	PimaS6.D08G022078
GO:0036473	cell death in response to oxidative stress	29	1	1.57	1	PimaS6.A04G085513
GO:0008614	pyridoxine metabolic process	22	1	1.19	1	Gobar.D06G062593
GO:0044237	cellular metabolic process	56636	3103	3065.94	1	Gobar.A01G065222;Gobar.A01G065270;Gobar.A01G065288;Gobar.A01G065411;Gobar.A01G065432;Gobar.A01G065482;Gobar.A01G065555;Gobar.A01G065606;Gobar.A01G065608;Gobar.A01G065637;Gobar.A01G065658;Gobar.A01G065659;Gobar.A01G065670;Gobar.A01G065728;Gobar.A01G065753;Gobar.A01G065808;Gobar.A01G065966;Gobar.A01G066001;Gobar.A01G066022;Gobar.A01G066260;Gobar.A01G066290;Gobar.A01G066295;Gobar.A01G066326;Gobar.A0…
GO:0034754	cellular hormone metabolic process	237	16	12.83	1	Gobar.A04G085459;Gobar.A13G055257;Gobar.A13G055258;Gobar.D01G050753;Gobar.D01G051315;Gobar.D02G056040;PimaS6.1ZG086652;PimaS6.1ZG087726;PimaS6.A04G084939;PimaS6.A08G034689;PimaS6.A13G054765;PimaS6.D01G050263;PimaS6.D01G050822;PimaS6.D02G055560;PimaS6.D11G012070;PimaS6.D11G013279
GO:0006544	glycine metabolic process	137	12	7.42	1	Gobar.A02G083427;Gobar.A03G076616;Gobar.A07G070668;Gobar.A13G053599;Gobar.D02G056937;Gobar.D02G057353;Gobar.D04G079150;PimaS6.1ZG086831;PimaS6.1ZG086966;PimaS6.A03G076062;PimaS6.D02G056876;PimaS6.D04G078643
GO:0044238	primary metabolic process	54761	2818	2964.44	1	Gobar.A01G065222;Gobar.A01G065270;Gobar.A01G065288;Gobar.A01G065411;Gobar.A01G065432;Gobar.A01G065482;Gobar.A01G065606;Gobar.A01G065608;Gobar.A01G065637;Gobar.A01G065658;Gobar.A01G065659;Gobar.A01G065670;Gobar.A01G065753;Gobar.A01G065966;Gobar.A01G066001;Gobar.A01G066022;Gobar.A01G066260;Gobar.A01G066290;Gobar.A01G066295;Gobar.A01G066326;Gobar.A01G066334;Gobar.A01G066436;Gobar.A01G066484;Gobar.A0…
GO:0006545	glycine biosynthetic process	107	12	5.79	1	Gobar.A02G083427;Gobar.A03G076616;Gobar.A07G070668;Gobar.A13G053599;Gobar.D02G056937;Gobar.D02G057353;Gobar.D04G079150;PimaS6.1ZG086831;PimaS6.1ZG086966;PimaS6.A03G076062;PimaS6.D02G056876;PimaS6.D04G078643
GO:0031109	microtubule polymerization or depolymerization	118	5	6.39	1	Gobar.A08G034808;Gobar.D11G012250;Gobar.D12G029701;PimaS6.D07G060001;PimaS6.D11G012194
GO:0006547	histidine metabolic process	54	2	2.92	1	Gobar.D09G040642;PimaS6.D09G036887
GO:0006549	isoleucine metabolic process	54	2	2.92	1	Gobar.D02G055818;Gobar.D03G081420
GO:0019359	nicotinamide nucleotide biosynthetic process	65	3	3.52	1	Gobar.A05G004121;Gobar.A11G017142;Gobar.A13G053976
GO:0043269	regulation of ion transport	139	9	7.52	1	Gobar.D02G055902;Gobar.D04G078339;Gobar.D05G009403;Gobar.D05G009430;Gobar.D05G009433;Gobar.D06G064505;PimaS6.1ZG087278;PimaS6.D02G055409;PimaS6.D05G009359
GO:0047484	regulation of response to osmotic stress	130	2	7.04	1	Gobar.D02G058361;PimaS6.D02G057888
GO:0006534	cysteine metabolic process	103	5	5.58	1	Gobar.A11G015637;Gobar.A13G055046;PimaS6.A11G015450;PimaS6.A11G017659;PimaS6.A13G054556
GO:0032270	positive regulation of cellular protein metabolic process	547	13	29.61	1	Gobar.A02G083390;Gobar.A11G014696;Gobar.A11G018895;Gobar.D04G077505;Gobar.D04G078668;Gobar.D09G040828;Gobar.D11G009999;Gobar.D11G010281;PimaS6.A02G082841;PimaS6.A11G014512;PimaS6.D04G076976;PimaS6.D04G078147;PimaS6.D11G010256
GO:0032271	regulation of protein polymerization	214	11	11.58	1	Gobar.A05G000301;Gobar.A06G073670;Gobar.A08G034808;Gobar.A08G036410;Gobar.A10G038549;Gobar.A10G038550;Gobar.A11G017709;PimaS6.A06G073134;PimaS6.A10G044436;PimaS6.A10G044437;PimaS6.A11G017500
GO:0006536	glutamate metabolic process	71	2	3.84	1	Gobar.D08G024138;PimaS6.D08G020082
GO:0010628	positive regulation of gene expression	254	4	13.75	1	Gobar.D09G040828;Gobar.D11G010281;Gobar.D11G012636;PimaS6.D11G010256
GO:0032272	negative regulation of protein polymerization	82	2	4.44	1	Gobar.A05G000301;Gobar.A08G036410
GO:0032273	positive regulation of protein polymerization	121	7	6.55	1	Gobar.A06G073670;Gobar.A08G034808;Gobar.A10G038549;Gobar.A10G038550;PimaS6.A06G073134;PimaS6.A10G044436;PimaS6.A10G044437
GO:0043254	regulation of protein-containing complex assembly	291	15	15.75	1	Gobar.A05G000301;Gobar.A06G073670;Gobar.A08G034808;Gobar.A08G036410;Gobar.A10G038549;Gobar.A10G038550;Gobar.A11G017709;PimaS6.A06G073134;PimaS6.A10G044436;PimaS6.A10G044437;PimaS6.A11G017500;PimaS6.A11G018292;PimaS6.A13G053685;PimaS6.D11G013832;PimaS6.D13G047210
GO:0061727	methylglyoxal catabolic process to lactate	38	2	2.06	1	Gobar.A06G073984;PimaS6.A06G073439
GO:0015919	peroxisomal membrane transport	117	2	6.33	1	Gobar.A08G036524;PimaS6.A08G036061
GO:0009787	regulation of abscisic acid-activated signaling pathway	251	2	13.59	1	Gobar.D13G048809;PimaS6.A02G082841
GO:0002376	immune system process	1897	58	102.69	1	Gobar.A01G065432;Gobar.A01G066987;Gobar.A02G082740;Gobar.A02G082742;Gobar.A02G083054;Gobar.A05G001598;Gobar.A05G002285;Gobar.A05G002349;Gobar.A06G073430;Gobar.A06G073972;Gobar.A06G073999;Gobar.A08G035815;Gobar.A09G044131;Gobar.A10G037051;Gobar.A10G039627;Gobar.A11G017834;Gobar.A11G018879;Gobar.A12G030735;Gobar.A12G030736;Gobar.D01G052359;Gobar.D02G056298;Gobar.D02G056632;Gobar.D03G080267;Gobar.D0…
GO:1901990	regulation of mitotic cell cycle phase transition	161	2	8.72	1	Gobar.D03G081198;PimaS6.D03G080658
GO:1901991	negative regulation of mitotic cell cycle phase transition	88	2	4.76	1	Gobar.D03G081198;PimaS6.D03G080658
GO:0043288	apocarotenoid metabolic process	61	3	3.3	1	Gobar.D12G027215;PimaS6.A12G026617;PimaS6.D12G023160
GO:0040011	locomotion	72	1	3.9	1	PimaS6.D13G047396
GO:0016101	diterpenoid metabolic process	249	19	13.48	1	Gobar.A01G066290;Gobar.A04G084680;Gobar.A04G084682;Gobar.A04G084771;Gobar.A04G085924;Gobar.A05G003392;Gobar.A11G018342;Gobar.A11G018355;Gobar.A11G018605;Gobar.D05G008447;Gobar.D05G008448;Gobar.D05G009150;Gobar.D05G009556;Gobar.D05G009569;Gobar.D08G024966;Gobar.D10G021314;Gobar.D11G013992;Gobar.D11G014005;Gobar.D11G014008
GO:0010646	regulation of cell communication	957	22	51.81	1	Gobar.A01G065670;Gobar.A08G035909;Gobar.A09G044131;Gobar.A10G037051;Gobar.A10G037173;Gobar.D03G081080;Gobar.D05G006665;Gobar.D11G012138;Gobar.D13G048809;PimaS6.A01G062188;PimaS6.A02G082841;PimaS6.A02G083209;PimaS6.A08G035438;PimaS6.A09G039876;PimaS6.A09G040400;PimaS6.A10G043004;PimaS6.A10G043115;PimaS6.A10G043837;PimaS6.D01G049455;PimaS6.D03G079475;PimaS6.D05G006621;PimaS6.D11G012080
GO:0019321	pentose metabolic process	85	8	4.6	1	Gobar.A05G001094;Gobar.D05G006135;Gobar.D06G064813;Gobar.D08G023786;Gobar.D08G023787;PimaS6.A05G001108;PimaS6.D05G006104;PimaS6.D08G019730
GO:0010647	positive regulation of cell communication	182	1	9.85	1	PimaS6.A10G043837
GO:0010648	negative regulation of cell communication	294	2	15.92	1	Gobar.D13G048809;PimaS6.A02G082841
GO:0046490	isopentenyl diphosphate metabolic process	68	2	3.68	1	Gobar.A11G017993;PimaS6.D02G058002
GO:0000280	nuclear division	730	12	39.52	1	Gobar.A01G067956;Gobar.A03G076670;Gobar.A04G084702;Gobar.A11G015294;Gobar.D02G056323;Gobar.D12G029701;Gobar.ML706607_1G087193;PimaS6.A01G064452;PimaS6.A04G084147;PimaS6.A11G015105;PimaS6.D02G055848;PimaS6.D07G060001
GO:0000281	mitotic cytokinesis	183	1	9.91	1	PimaS6.A09G042198
GO:0046493	lipid A metabolic process	47	6	2.54	1	Gobar.D08G024293;PimaS6.1ZG087811;PimaS6.1ZG087816;PimaS6.1ZG087888;PimaS6.D07G060285;PimaS6.D10G031784
GO:0046496	nicotinamide nucleotide metabolic process	79	4	4.28	1	Gobar.A05G004121;Gobar.A11G017142;Gobar.A13G053976;PimaS6.D08G022078
GO:0015931	nucleobase-containing compound transport	771	47	41.74	1	Gobar.A03G075880;Gobar.A04G085973;Gobar.A05G004310;Gobar.A06G071919;Gobar.A08G035132;Gobar.A10G038074;Gobar.A12G030426;Gobar.A12G030431;Gobar.A12G031679;Gobar.A13G053787;Gobar.D01G049763;Gobar.D02G056289;Gobar.D02G056298;Gobar.D03G080272;Gobar.D05G005287;Gobar.D05G006938;Gobar.D07G059428;Gobar.D07G060167;Gobar.D08G026306;Gobar.D09G041488;Gobar.D10G021935;Gobar.D12G026925;Gobar.D12G026927;PimaS6.1…
GO:1902182	shoot apical meristem development	49	1	2.65	1	PimaS6.D06G068399
GO:0000288	nuclear-transcribed mRNA catabolic process, deadenylation-dependent decay	185	14	10.01	1	Gobar.A02G083507;Gobar.A04G084457;Gobar.A04G085248;Gobar.A09G044948;Gobar.D04G078260;Gobar.D11G012636;PimaS6.A02G082948;PimaS6.A02G083360;PimaS6.A03G075869;PimaS6.A04G083898;PimaS6.A04G084727;PimaS6.A09G041236;PimaS6.D02G058290;PimaS6.D04G077736
GO:0046499	S-adenosylmethioninamine metabolic process	30	2	1.62	1	Gobar.A02G082559;PimaS6.A02G082013
GO:0018205	peptidyl-lysine modification	656	17	35.51	1	Gobar.A04G084702;Gobar.A08G034853;Gobar.A08G035815;Gobar.D02G058361;Gobar.D08G025674;Gobar.ML706607_1G087193;PimaS6.A01G064023;PimaS6.A02G083209;PimaS6.A03G074867;PimaS6.A04G084147;PimaS6.A08G034402;PimaS6.A13G052886;PimaS6.D02G057888;PimaS6.D03G079475;PimaS6.D05G009701;PimaS6.D08G020940;PimaS6.D10G030690
GO:0018206	peptidyl-methionine modification	39	2	2.11	1	Gobar.A11G016040;PimaS6.A11G015849
GO:0009723	response to ethylene	595	13	32.21	1	Gobar.A02G083976;Gobar.A03G076852;Gobar.A05G001598;Gobar.A07G068737;Gobar.A08G033928;Gobar.A08G035092;Gobar.A13G055013;Gobar.D03G079789;Gobar.D09G042781;PimaS6.A02G083420;PimaS6.A07G065227;PimaS6.A13G054524;PimaS6.D01G049357
GO:0006505	GPI anchor metabolic process	185	9	10.01	1	Gobar.A02G083626;Gobar.A03G075782;Gobar.A06G072853;Gobar.A12G030922;Gobar.D03G079569;PimaS6.A02G083062;PimaS6.A03G075209;PimaS6.A12G026864;PimaS6.D03G079023
GO:0018208	peptidyl-proline modification	427	27	23.12	1	Gobar.A01G067102;Gobar.A01G067843;Gobar.A01G067917;Gobar.A04G086118;Gobar.A06G073065;Gobar.A07G068671;Gobar.A08G035387;Gobar.A11G016626;Gobar.D01G051525;Gobar.D01G052262;Gobar.D04G079161;Gobar.D07G059559;Gobar.D09G040406;Gobar.D09G042246;Gobar.D11G010689;Gobar.D13G047449;PimaS6.A01G064336;PimaS6.A01G064410;PimaS6.A07G065163;PimaS6.A08G034932;PimaS6.D01G051768;PimaS6.D07G059066;PimaS6.D09G036647;P…
GO:0010638	positive regulation of organelle organization	220	7	11.91	1	Gobar.A06G073670;Gobar.A08G034808;Gobar.A10G038549;Gobar.A10G038550;PimaS6.A06G073134;PimaS6.A10G044436;PimaS6.A10G044437
GO:0010639	negative regulation of organelle organization	207	2	11.21	1	Gobar.A05G000301;Gobar.A08G036410
GO:1990748	cellular detoxification	742	41	40.17	1	Gobar.A04G085006;Gobar.A08G033697;Gobar.A08G033698;Gobar.A08G033702;Gobar.A10G038477;Gobar.A10G038914;Gobar.D04G077580;Gobar.D05G005328;Gobar.D07G061221;Gobar.D07G061222;Gobar.D10G020573;Gobar.D10G020574;Gobar.D10G021686;Gobar.D12G027340;Gobar.D12G028382;Gobar.D12G028710;Gobar.D13G047597;Gobar.ML707372_1G086825;PimaS6.1ZG086835;PimaS6.1ZG086973;PimaS6.1ZG087622;PimaS6.1ZG087976;PimaS6.1ZG088191;P…
GO:0098660	inorganic ion transmembrane transport	2081	158	112.65	1	Gobar.A01G066443;Gobar.A01G066885;Gobar.A02G082266;Gobar.A02G083513;Gobar.A02G084309;Gobar.A03G074644;Gobar.A03G074744;Gobar.A03G075630;Gobar.A04G085287;Gobar.A04G085571;Gobar.A04G086170;Gobar.A05G000325;Gobar.A05G000958;Gobar.A05G001439;Gobar.A06G071535;Gobar.A06G072780;Gobar.A07G068288;Gobar.A07G069030;Gobar.A07G070438;Gobar.A08G033293;Gobar.A08G033780;Gobar.A08G034438;Gobar.A08G035986;Gobar.A0…
GO:0000271	polysaccharide biosynthetic process	1081	44	58.52	1	Gobar.A02G082419;Gobar.A04G086449;Gobar.A08G033741;Gobar.A10G037866;Gobar.A10G039631;Gobar.A11G015892;Gobar.A11G017552;Gobar.A12G031689;Gobar.A13G055491;Gobar.D01G049467;Gobar.D01G050228;Gobar.D01G050623;Gobar.D02G056289;Gobar.D02G056298;Gobar.D03G080551;Gobar.D04G079036;Gobar.D07G060769;Gobar.D08G023359;Gobar.D08G023511;Gobar.D10G020750;Gobar.D12G026525;Gobar.D12G029232;Gobar.D13G048491;Gobar.ML…
GO:0098662	inorganic cation transmembrane transport	1898	144	102.75	1	Gobar.A01G066443;Gobar.A01G066885;Gobar.A02G082266;Gobar.A02G083513;Gobar.A02G084309;Gobar.A03G074644;Gobar.A03G074744;Gobar.A03G075630;Gobar.A04G085287;Gobar.A04G085571;Gobar.A04G086170;Gobar.A05G000325;Gobar.A05G000958;Gobar.A06G071535;Gobar.A06G072780;Gobar.A07G068288;Gobar.A07G069030;Gobar.A07G070438;Gobar.A08G033293;Gobar.A08G033780;Gobar.A08G034438;Gobar.A08G035986;Gobar.A08G036024;Gobar.A0…
GO:0048199	vesicle targeting, to, from or within Golgi	51	2	2.76	1	Gobar.A07G070059;PimaS6.A07G066538
GO:1902170	cellular response to reactive nitrogen species	63	8	3.41	1	PimaS6.1ZG087750;PimaS6.1ZG088054;PimaS6.1ZG088111;PimaS6.A03G073962;PimaS6.A03G073964;PimaS6.D03G080932;PimaS6.D05G006212;PimaS6.D05G006214
GO:0000278	mitotic cell cycle	941	11	50.94	1	Gobar.A03G076670;Gobar.A04G084702;Gobar.D03G081198;Gobar.D09G041390;Gobar.D12G029701;Gobar.ML706607_1G087193;PimaS6.A04G084147;PimaS6.A09G042198;PimaS6.D03G080658;PimaS6.D07G060001;PimaS6.D09G037595
GO:1905392	plant organ morphogenesis	929	19	50.29	1	Gobar.A08G033741;Gobar.A10G039161;Gobar.A11G015535;Gobar.A13G054156;Gobar.D01G050063;Gobar.D02G056298;Gobar.D08G023359;Gobar.D08G024557;Gobar.D08G025654;Gobar.D10G019196;Gobar.D10G020995;Gobar.D11G012232;Gobar.D11G012702;PimaS6.1ZG087465;PimaS6.A10G045034;PimaS6.D01G049575;PimaS6.D08G021602;PimaS6.D10G029297;PimaS6.D11G012175
GO:0051093	negative regulation of developmental process	363	3	19.65	1	Gobar.D02G058361;PimaS6.D02G057888;PimaS6.D05G007749
GO:1905393	plant organ formation	334	8	18.08	1	Gobar.A11G015535;Gobar.A13G054156;Gobar.D08G024557;Gobar.D10G020995;Gobar.D11G012232;PimaS6.1ZG087465;PimaS6.A13G054232;PimaS6.D11G012175
GO:0051094	positive regulation of developmental process	287	8	15.54	1	Gobar.D02G055896;Gobar.D07G061715;Gobar.D08G026002;Gobar.D12G029758;PimaS6.D02G055405;PimaS6.D07G061211;PimaS6.D08G021940;PimaS6.D12G025707
GO:0040034	regulation of development, heterochronic	95	2	5.14	1	PimaS6.A02G083209;PimaS6.D03G079475
GO:0019344	cysteine biosynthetic process	76	5	4.11	1	Gobar.A11G015637;Gobar.A13G055046;PimaS6.A11G015450;PimaS6.A11G017659;PimaS6.A13G054556
GO:0045337	farnesyl diphosphate biosynthetic process	18	4	0.97	1	Gobar.A03G074305;Gobar.A08G035571;PimaS6.A03G073738;PimaS6.A08G035108
GO:0009719	response to endogenous stimulus	5105	210	276.35	1	Gobar.A01G065670;Gobar.A01G066889;Gobar.A01G067113;Gobar.A01G067682;Gobar.A02G082005;Gobar.A02G082644;Gobar.A02G083288;Gobar.A02G083843;Gobar.A02G083976;Gobar.A03G074871;Gobar.A03G074888;Gobar.A03G075387;Gobar.A03G076686;Gobar.A03G076852;Gobar.A04G084398;Gobar.A04G085875;Gobar.A04G086123;Gobar.A04G086449;Gobar.A05G000332;Gobar.A05G000393;Gobar.A05G001598;Gobar.A05G002565;Gobar.A05G003690;Gobar.A0…
GO:0045338	farnesyl diphosphate metabolic process	25	4	1.35	1	Gobar.A03G074305;Gobar.A08G035571;PimaS6.A03G073738;PimaS6.A08G035108
GO:0019348	dolichol metabolic process	38	2	2.06	1	Gobar.D12G026521;PimaS6.D12G022470
GO:2000112	regulation of cellular macromolecule biosynthetic process	10828	375	586.16	1	Gobar.A01G065482;Gobar.A01G065753;Gobar.A01G066334;Gobar.A01G066484;Gobar.A01G066631;Gobar.A01G067369;Gobar.A01G067796;Gobar.A02G082599;Gobar.A02G082924;Gobar.A02G083100;Gobar.A02G083225;Gobar.A02G083507;Gobar.A02G083766;Gobar.A02G083976;Gobar.A02G084151;Gobar.A03G074983;Gobar.A03G075085;Gobar.A03G075086;Gobar.A03G075087;Gobar.A03G075091;Gobar.A03G075093;Gobar.A03G075096;Gobar.A03G075255;Gobar.A0…
GO:2000113	negative regulation of cellular macromolecule biosynthetic process	1003	42	54.3	1	Gobar.A01G066631;Gobar.A02G083507;Gobar.A04G084457;Gobar.A04G085248;Gobar.A05G001583;Gobar.A05G003007;Gobar.A06G073222;Gobar.A07G070419;Gobar.A08G034853;Gobar.A09G044948;Gobar.A10G037492;Gobar.A10G038679;Gobar.A12G030506;Gobar.D01G049961;Gobar.D04G078260;Gobar.D05G006670;Gobar.D10G021423;Gobar.D11G012540;Gobar.D11G012636;Gobar.D12G027014;PimaS6.A02G082948;PimaS6.A02G083360;PimaS6.A03G075869;PimaS…
GO:0000226	microtubule cytoskeleton organization	667	21	36.11	1	Gobar.A05G000316;Gobar.A05G000319;Gobar.A08G034808;Gobar.A09G044047;Gobar.D03G080909;Gobar.D04G078148;Gobar.D07G061565;Gobar.D09G040913;Gobar.D10G021315;Gobar.D11G012250;Gobar.D12G029701;PimaS6.1ZG088336;PimaS6.A05G000314;PimaS6.A09G040323;PimaS6.A11G016034;PimaS6.D03G080384;PimaS6.D04G077615;PimaS6.D07G060001;PimaS6.D07G061067;PimaS6.D09G037139;PimaS6.D11G012194
GO:0098657	import into cell	72	1	3.9	1	PimaS6.A03G075061
GO:0009743	response to carbohydrate	326	3	17.65	1	Gobar.A11G016049;PimaS6.A06G072341;PimaS6.D05G006878
GO:0052040	modulation by symbiont of host programmed cell death	22	1	1.19	1	PimaS6.A02G081668
GO:0051883	obsolete killing of cells in other organism involved in symbiotic interaction	23	1	1.25	1	PimaS6.A02G081668
GO:0009746	response to hexose	143	3	7.74	1	Gobar.A11G016049;PimaS6.A06G072341;PimaS6.D05G006878
GO:0046460	neutral lipid biosynthetic process	96	7	5.2	1	Gobar.A13G053130;Gobar.D02G059043;Gobar.ML706175_1G086521;PimaS6.1ZG086133;PimaS6.1ZG086443;PimaS6.1ZG086542;PimaS6.A13G052608
GO:0043243	positive regulation of protein-containing complex disassembly	83	2	4.49	1	Gobar.D11G010281;PimaS6.D11G010256
GO:0043244	regulation of protein-containing complex disassembly	157	3	8.5	1	Gobar.D11G010281;PimaS6.A10G043837;PimaS6.D11G010256
GO:0046463	acylglycerol biosynthetic process	96	7	5.2	1	Gobar.A13G053130;Gobar.D02G059043;Gobar.ML706175_1G086521;PimaS6.1ZG086133;PimaS6.1ZG086443;PimaS6.1ZG086542;PimaS6.A13G052608
GO:2000142	regulation of DNA-templated transcription, initiation	91	4	4.93	1	PimaS6.A11G018292;PimaS6.A13G053685;PimaS6.D11G013832;PimaS6.D13G047210
GO:0046466	membrane lipid catabolic process	45	4	2.44	1	Gobar.A05G002056;Gobar.A07G068985;Gobar.D05G007148;PimaS6.A05G002091
GO:2000144	positive regulation of DNA-templated transcription, initiation	51	4	2.76	1	PimaS6.A11G018292;PimaS6.A13G053685;PimaS6.D11G013832;PimaS6.D13G047210
GO:0046467	membrane lipid biosynthetic process	450	25	24.36	1	Gobar.A02G083626;Gobar.A03G075658;Gobar.A03G075782;Gobar.A05G002056;Gobar.A06G072853;Gobar.A12G030922;Gobar.D03G079569;Gobar.D04G079004;Gobar.D05G007148;Gobar.D08G024293;Gobar.D12G027846;PimaS6.1ZG087811;PimaS6.1ZG087816;PimaS6.1ZG087888;PimaS6.A02G083062;PimaS6.A03G075085;PimaS6.A03G075209;PimaS6.A05G002091;PimaS6.A12G026864;PimaS6.A12G027242;PimaS6.D03G079023;PimaS6.D04G078480;PimaS6.D07G060285…
GO:0010604	positive regulation of macromolecule metabolic process	2701	110	146.22	1	Gobar.A01G065753;Gobar.A01G067796;Gobar.A02G083100;Gobar.A02G083225;Gobar.A02G083390;Gobar.A02G083507;Gobar.A03G075085;Gobar.A03G075086;Gobar.A03G075087;Gobar.A03G075091;Gobar.A03G075093;Gobar.A03G075376;Gobar.A03G075691;Gobar.A04G084457;Gobar.A04G085248;Gobar.A04G085965;Gobar.A05G001583;Gobar.A05G004565;Gobar.A07G069928;Gobar.A09G044948;Gobar.A10G038666;Gobar.A11G014696;Gobar.A11G015535;Gobar.A1…
GO:0010605	negative regulation of macromolecule metabolic process	2360	75	127.76	1	Gobar.A01G065270;Gobar.A01G066631;Gobar.A02G083507;Gobar.A04G084457;Gobar.A04G085248;Gobar.A05G001142;Gobar.A05G001583;Gobar.A05G003007;Gobar.A06G073222;Gobar.A07G070419;Gobar.A08G034853;Gobar.A08G035815;Gobar.A09G044556;Gobar.A09G044948;Gobar.A10G037492;Gobar.A10G038679;Gobar.A12G030506;Gobar.D01G049961;Gobar.D04G078260;Gobar.D05G005800;Gobar.D05G006189;Gobar.D05G006670;Gobar.D05G007640;Gobar.D0…
GO:0015908	fatty acid transport	44	2	2.38	1	Gobar.A05G000020;PimaS6.A05G000020
GO:0015909	long-chain fatty acid transport	26	2	1.41	1	Gobar.A05G000020;PimaS6.A05G000020
GO:0000245	spliceosomal complex assembly	61	3	3.3	1	Gobar.A02G083890;PimaS6.A02G083335;PimaS6.D03G080767
GO:1901987	regulation of cell cycle phase transition	237	2	12.83	1	Gobar.D03G081198;PimaS6.D03G080658
GO:1901988	negative regulation of cell cycle phase transition	157	2	8.5	1	Gobar.D03G081198;PimaS6.D03G080658
GO:0032200	telomere organization	143	2	7.74	1	Gobar.A02G082943;PimaS6.A02G082394
GO:1902903	regulation of supramolecular fiber organization	235	12	12.72	1	Gobar.A05G000301;Gobar.A06G073670;Gobar.A08G034808;Gobar.A08G036410;Gobar.A10G038549;Gobar.A10G038550;Gobar.A11G017709;PimaS6.A06G073134;PimaS6.A10G043837;PimaS6.A10G044436;PimaS6.A10G044437;PimaS6.A11G017500
GO:1902904	negative regulation of supramolecular fiber organization	84	2	4.55	1	Gobar.A05G000301;Gobar.A08G036410
GO:1902905	positive regulation of supramolecular fiber organization	134	7	7.25	1	Gobar.A06G073670;Gobar.A08G034808;Gobar.A10G038549;Gobar.A10G038550;PimaS6.A06G073134;PimaS6.A10G044436;PimaS6.A10G044437
GO:0040007	growth	1461	27	79.09	1	Gobar.A07G070451;Gobar.A08G033741;Gobar.A10G037917;Gobar.A10G039161;Gobar.D02G058361;Gobar.D05G006671;Gobar.D08G023359;Gobar.D08G025254;Gobar.D10G019196;Gobar.D11G010262;Gobar.D11G012063;Gobar.D11G012702;Gobar.D12G027992;PimaS6.1ZG087465;PimaS6.A07G066950;PimaS6.A10G043837;PimaS6.A10G045034;PimaS6.D02G057888;PimaS6.D04G076911;PimaS6.D05G006627;PimaS6.D05G007749;PimaS6.D08G021194;PimaS6.D10G029297…
GO:0046483	heterocycle metabolic process	21790	1027	1179.58	1	Gobar.A01G065288;Gobar.A01G065482;Gobar.A01G065637;Gobar.A01G065658;Gobar.A01G065659;Gobar.A01G065670;Gobar.A01G065753;Gobar.A01G066295;Gobar.A01G066334;Gobar.A01G066436;Gobar.A01G066484;Gobar.A01G066631;Gobar.A01G066743;Gobar.A01G066885;Gobar.A01G067025;Gobar.A01G067028;Gobar.A01G067369;Gobar.A01G067502;Gobar.A01G067796;Gobar.A01G067852;Gobar.A01G067904;Gobar.A01G067956;Gobar.A02G082206;Gobar.A0…
GO:0070646	protein modification by small protein removal	446	5	24.14	1	Gobar.A05G002287;Gobar.A10G039141;Gobar.D10G019811;PimaS6.A10G045011;PimaS6.D10G029891
GO:0070647	protein modification by small protein conjugation or removal	3544	139	191.85	1	Gobar.A01G065637;Gobar.A02G083346;Gobar.A03G074693;Gobar.A03G074737;Gobar.A04G084934;Gobar.A04G085194;Gobar.A04G085817;Gobar.A05G000598;Gobar.A05G002153;Gobar.A05G002287;Gobar.A05G003136;Gobar.A05G004677;Gobar.A06G072165;Gobar.A07G068327;Gobar.A07G070638;Gobar.A08G033271;Gobar.A08G033753;Gobar.A09G043444;Gobar.A09G044073;Gobar.A09G044131;Gobar.A10G037051;Gobar.A10G039141;Gobar.A11G014696;Gobar.A1…
GO:0046486	glycerolipid metabolic process	950	29	51.43	1	Gobar.A02G083626;Gobar.A03G075782;Gobar.A06G072853;Gobar.A06G073606;Gobar.A08G034948;Gobar.A12G030922;Gobar.A12G031670;Gobar.A13G053130;Gobar.D02G059043;Gobar.D03G079569;Gobar.D03G080253;Gobar.D05G007921;Gobar.D07G059532;Gobar.D13G046229;Gobar.ML706175_1G086521;PimaS6.1ZG086133;PimaS6.1ZG086443;PimaS6.1ZG086542;PimaS6.A02G083062;PimaS6.A03G075209;PimaS6.A06G073071;PimaS6.A08G034504;PimaS6.A12G026…
GO:0046487	glyoxylate metabolic process	17	2	0.92	1	Gobar.D13G047352;PimaS6.D13G046858
GO:0046488	phosphatidylinositol metabolic process	570	17	30.86	1	Gobar.A02G083626;Gobar.A03G075782;Gobar.A06G072853;Gobar.A06G073606;Gobar.A08G034948;Gobar.A12G030922;Gobar.D03G079569;Gobar.D05G007921;Gobar.D13G046229;PimaS6.A02G083062;PimaS6.A03G075209;PimaS6.A06G073071;PimaS6.A08G034504;PimaS6.A12G026864;PimaS6.A12G028420;PimaS6.D03G079023;PimaS6.D05G007895
GO:0051052	regulation of DNA metabolic process	246	4	13.32	1	Gobar.D02G056507;Gobar.D08G025674;PimaS6.D02G056024;PimaS6.D12G025377
GO:0051053	negative regulation of DNA metabolic process	83	1	4.49	1	PimaS6.D12G025377
GO:0051054	positive regulation of DNA metabolic process	49	2	2.65	1	Gobar.D02G056507;PimaS6.D02G056024
GO:0051055	negative regulation of lipid biosynthetic process	69	3	3.74	1	Gobar.D12G027846;PimaS6.A12G027242;PimaS6.D12G023801
GO:0051056	regulation of small GTPase mediated signal transduction	62	2	3.36	1	Gobar.A08G035909;PimaS6.A08G035438
GO:0051817	obsolete modulation of process of other organism involved in symbiotic interaction	42	2	2.27	1	Gobar.A08G035815;PimaS6.A02G081668
GO:0006661	phosphatidylinositol biosynthetic process	450	14	24.36	1	Gobar.A02G083626;Gobar.A03G075782;Gobar.A06G072853;Gobar.A08G034948;Gobar.A12G030922;Gobar.D03G079569;Gobar.D05G007921;Gobar.D13G046229;PimaS6.A02G083062;PimaS6.A03G075209;PimaS6.A08G034504;PimaS6.A12G026864;PimaS6.D03G079023;PimaS6.D05G007895
GO:0006664	glycolipid metabolic process	310	15	16.78	1	Gobar.A02G083626;Gobar.A03G075782;Gobar.A06G072853;Gobar.A12G030922;Gobar.D03G079569;Gobar.D08G024293;PimaS6.1ZG087811;PimaS6.1ZG087816;PimaS6.1ZG087888;PimaS6.A02G083062;PimaS6.A03G075209;PimaS6.A12G026864;PimaS6.D03G079023;PimaS6.D07G060285;PimaS6.D10G031784
GO:0051084	de novo' posttranslational protein folding	140	2	7.58	1	Gobar.D11G013186;PimaS6.D11G013109
GO:0006665	sphingolipid metabolic process	247	13	13.37	1	Gobar.A03G075658;Gobar.A05G002056;Gobar.A06G073999;Gobar.A07G068985;Gobar.D04G079004;Gobar.D05G007148;Gobar.D12G027846;PimaS6.A03G075085;PimaS6.A05G002091;PimaS6.A06G073456;PimaS6.A12G027242;PimaS6.D04G078480;PimaS6.D12G023801
GO:0043207	response to external biotic stimulus	2321	69	125.65	1	Gobar.A01G065432;Gobar.A01G066987;Gobar.A02G082740;Gobar.A02G082742;Gobar.A02G083054;Gobar.A02G084153;Gobar.A05G000175;Gobar.A05G001598;Gobar.A05G002285;Gobar.A05G002349;Gobar.A06G073430;Gobar.A06G073972;Gobar.A06G073999;Gobar.A08G035815;Gobar.A09G044131;Gobar.A09G045825;Gobar.A10G037051;Gobar.A10G039627;Gobar.A11G015674;Gobar.A11G017834;Gobar.A11G018879;Gobar.A12G030735;Gobar.A12G030736;Gobar.D0…
GO:0006650	glycerophospholipid metabolic process	825	22	44.66	1	Gobar.A02G083626;Gobar.A03G075782;Gobar.A06G072853;Gobar.A06G073606;Gobar.A08G034948;Gobar.A12G030922;Gobar.A12G031670;Gobar.D03G079569;Gobar.D03G080253;Gobar.D05G007921;Gobar.D07G059532;Gobar.D13G046229;PimaS6.A02G083062;PimaS6.A03G075209;PimaS6.A06G073071;PimaS6.A08G034504;PimaS6.A12G026864;PimaS6.A12G027618;PimaS6.A12G028420;PimaS6.D03G079023;PimaS6.D05G007895;PimaS6.D07G059039
GO:0042278	purine nucleoside metabolic process	107	12	5.79	1	Gobar.A02G082559;Gobar.A05G001377;Gobar.A07G069841;Gobar.A07G070263;Gobar.D05G005692;Gobar.D05G007090;Gobar.D11G013236;PimaS6.A02G082013;PimaS6.A05G001398;PimaS6.A07G066319;PimaS6.D05G005660;PimaS6.D05G007046
GO:0035437	maintenance of protein localization in endoplasmic reticulum	93	15	5.03	1	Gobar.A08G035242;Gobar.A12G030272;Gobar.D01G051738;Gobar.D02G056170;Gobar.D05G009688;Gobar.D05G009690;PimaS6.1ZG087485;PimaS6.1ZG087486;PimaS6.1ZG087990;PimaS6.1ZG088020;PimaS6.1ZG088022;PimaS6.A12G026212;PimaS6.D01G051249;PimaS6.D02G055681;PimaS6.D02G055704
GO:0044770	cell cycle phase transition	298	4	16.13	1	Gobar.D03G081198;Gobar.D09G041390;PimaS6.D03G080658;PimaS6.D09G037595
GO:0046417	chorismate metabolic process	76	2	4.11	1	Gobar.A10G039282;PimaS6.D12G023634
GO:0044774	mitotic DNA integrity checkpoint signaling	44	2	2.38	1	Gobar.D03G081198;PimaS6.D03G080658
GO:0042221	response to chemical	8432	308	456.46	1	Gobar.A01G065670;Gobar.A01G066889;Gobar.A01G067113;Gobar.A01G067682;Gobar.A02G082005;Gobar.A02G082008;Gobar.A02G082644;Gobar.A02G083288;Gobar.A02G083843;Gobar.A02G083976;Gobar.A03G074871;Gobar.A03G074888;Gobar.A03G075387;Gobar.A03G076686;Gobar.A03G076852;Gobar.A04G084398;Gobar.A04G085006;Gobar.A04G085614;Gobar.A04G085875;Gobar.A04G086123;Gobar.A04G086449;Gobar.A05G000175;Gobar.A05G000332;Gobar.A0…
GO:0009890	negative regulation of biosynthetic process	1126	45	60.96	1	Gobar.A01G066631;Gobar.A02G083507;Gobar.A04G084457;Gobar.A04G085248;Gobar.A05G001583;Gobar.A05G003007;Gobar.A06G073222;Gobar.A07G070419;Gobar.A08G034853;Gobar.A09G044948;Gobar.A10G037492;Gobar.A10G038679;Gobar.A12G030506;Gobar.D01G049961;Gobar.D04G078260;Gobar.D05G006670;Gobar.D10G021423;Gobar.D11G012540;Gobar.D11G012636;Gobar.D12G027014;Gobar.D12G027846;PimaS6.A02G082948;PimaS6.A02G083360;PimaS6…
GO:0071715	icosanoid transport	14	2	0.76	1	Gobar.A05G000020;PimaS6.A05G000020
GO:0009891	positive regulation of biosynthetic process	2071	84	112.11	1	Gobar.A01G065753;Gobar.A01G067796;Gobar.A02G083100;Gobar.A02G083225;Gobar.A03G075085;Gobar.A03G075086;Gobar.A03G075087;Gobar.A03G075091;Gobar.A03G075093;Gobar.A03G075376;Gobar.A03G075691;Gobar.A04G085965;Gobar.A05G004565;Gobar.A07G069928;Gobar.A10G038666;Gobar.A11G015535;Gobar.A11G018839;Gobar.A11G018996;Gobar.D02G057338;Gobar.D03G080964;Gobar.D04G078316;Gobar.D05G009748;Gobar.D05G009759;Gobar.D0…
GO:0009892	negative regulation of metabolic process	2536	79	137.28	1	Gobar.A01G065270;Gobar.A01G066631;Gobar.A02G083507;Gobar.A04G084457;Gobar.A04G085248;Gobar.A05G001142;Gobar.A05G001583;Gobar.A05G003007;Gobar.A06G073222;Gobar.A07G070419;Gobar.A08G034853;Gobar.A08G035815;Gobar.A09G044556;Gobar.A09G044948;Gobar.A10G037492;Gobar.A10G038679;Gobar.A12G030506;Gobar.D01G049961;Gobar.D04G078260;Gobar.D05G005800;Gobar.D05G006189;Gobar.D05G006670;Gobar.D05G007640;Gobar.D0…
GO:0009893	positive regulation of metabolic process	2883	114	156.07	1	Gobar.A01G065753;Gobar.A01G067796;Gobar.A02G083100;Gobar.A02G083225;Gobar.A02G083390;Gobar.A02G083507;Gobar.A03G075085;Gobar.A03G075086;Gobar.A03G075087;Gobar.A03G075091;Gobar.A03G075093;Gobar.A03G075376;Gobar.A03G075691;Gobar.A04G084457;Gobar.A04G085248;Gobar.A04G085965;Gobar.A05G001583;Gobar.A05G004565;Gobar.A07G069928;Gobar.A09G044948;Gobar.A10G038666;Gobar.A11G014696;Gobar.A11G015535;Gobar.A1…
GO:0044728	DNA methylation or demethylation	165	2	8.93	1	Gobar.A08G035815;Gobar.D08G025674
GO:0009894	regulation of catabolic process	596	23	32.26	1	Gobar.A01G067384;Gobar.A02G083390;Gobar.A02G083507;Gobar.A04G084457;Gobar.A04G085248;Gobar.A05G001583;Gobar.A09G044948;Gobar.A12G030235;Gobar.D04G078260;Gobar.D05G006670;Gobar.D11G009999;Gobar.D11G012636;PimaS6.A01G063899;PimaS6.A02G082841;PimaS6.A02G082948;PimaS6.A02G083360;PimaS6.A03G075869;PimaS6.A04G083898;PimaS6.A04G084727;PimaS6.A09G041236;PimaS6.A12G026173;PimaS6.D02G058290;PimaS6.D04G0777…
GO:0009896	positive regulation of catabolic process	430	19	23.28	1	Gobar.A02G083390;Gobar.A02G083507;Gobar.A04G084457;Gobar.A04G085248;Gobar.A05G001583;Gobar.A09G044948;Gobar.D04G078260;Gobar.D05G006670;Gobar.D11G009999;Gobar.D11G012636;PimaS6.A02G082841;PimaS6.A02G082948;PimaS6.A02G083360;PimaS6.A03G075869;PimaS6.A04G083898;PimaS6.A04G084727;PimaS6.A09G041236;PimaS6.D02G058290;PimaS6.D04G077736
GO:0042219	cellular modified amino acid catabolic process	31	2	1.68	1	Gobar.D03G080076;PimaS6.D03G079547
GO:0075136	response to host	22	1	1.19	1	PimaS6.A02G081668
GO:0097659	nucleic acid-templated transcription	11035	445	597.37	1	Gobar.A01G065482;Gobar.A01G065658;Gobar.A01G065659;Gobar.A01G065753;Gobar.A01G066334;Gobar.A01G066484;Gobar.A01G066631;Gobar.A01G067369;Gobar.A01G067796;Gobar.A02G082599;Gobar.A02G082924;Gobar.A02G083100;Gobar.A02G083225;Gobar.A02G083766;Gobar.A02G083976;Gobar.A02G084151;Gobar.A03G074920;Gobar.A03G074983;Gobar.A03G075085;Gobar.A03G075086;Gobar.A03G075087;Gobar.A03G075091;Gobar.A03G075093;Gobar.A0…
GO:0046434	organophosphate catabolic process	223	8	12.07	1	Gobar.A05G002206;Gobar.A10G037920;Gobar.D07G062125;PimaS6.A05G002234;PimaS6.A10G042818;PimaS6.A10G043840;PimaS6.D03G079726;PimaS6.D08G022078
GO:0010393	galacturonan metabolic process	799	50	43.25	1	Gobar.A01G067809;Gobar.A02G084022;Gobar.A03G074360;Gobar.A07G069654;Gobar.A09G043544;Gobar.A10G039226;Gobar.A11G015610;Gobar.A12G031487;Gobar.A12G032300;Gobar.A12G032301;Gobar.A12G032563;Gobar.A12G032945;Gobar.A13G055091;Gobar.A13G055092;Gobar.D01G051034;Gobar.D01G052229;Gobar.D03G081632;Gobar.D05G008913;Gobar.D05G008917;Gobar.D05G008923;Gobar.D05G008924;Gobar.D05G008925;Gobar.D05G008929;Gobar.D0…
GO:0006626	protein targeting to mitochondrion	234	4	12.67	1	Gobar.D05G009806;PimaS6.A05G001040;PimaS6.D05G006041;PimaS6.D05G009778
GO:0051046	regulation of secretion	37	2	2	1	PimaS6.A10G043837;PimaS6.D09G038189
GO:0051049	regulation of transport	402	12	21.76	1	Gobar.D02G055902;Gobar.D04G078339;Gobar.D05G009403;Gobar.D05G009430;Gobar.D05G009433;Gobar.D06G064505;Gobar.D10G020138;PimaS6.1ZG087278;PimaS6.A10G043837;PimaS6.D02G055409;PimaS6.D05G009359;PimaS6.D09G038189
GO:0044743	protein transmembrane import into intracellular organelle	211	4	11.42	1	Gobar.A08G036524;Gobar.D05G009806;PimaS6.A08G036061;PimaS6.D05G009778
GO:0016246	RNA interference	121	1	6.55	1	Gobar.A08G035815
GO:0006641	triglyceride metabolic process	104	7	5.63	1	Gobar.A13G053130;Gobar.D02G059043;Gobar.ML706175_1G086521;PimaS6.1ZG086133;PimaS6.1ZG086443;PimaS6.1ZG086542;PimaS6.A13G052608
GO:0006643	membrane lipid metabolic process	542	28	29.34	1	Gobar.A02G083626;Gobar.A03G075658;Gobar.A03G075782;Gobar.A05G002056;Gobar.A06G072853;Gobar.A06G073999;Gobar.A07G068985;Gobar.A12G030922;Gobar.D03G079569;Gobar.D04G079004;Gobar.D05G007148;Gobar.D08G024293;Gobar.D12G027846;PimaS6.1ZG087811;PimaS6.1ZG087816;PimaS6.1ZG087888;PimaS6.A02G083062;PimaS6.A03G075085;PimaS6.A03G075209;PimaS6.A05G002091;PimaS6.A06G073456;PimaS6.A12G026864;PimaS6.A12G027242;P…
GO:0016236	macroautophagy	186	4	10.07	1	Gobar.A05G004670;Gobar.A05G004671;PimaS6.A05G004688;PimaS6.A05G004689
GO:0009867	jasmonic acid mediated signaling pathway	281	8	15.21	1	Gobar.A09G044131;Gobar.A10G037051;Gobar.A10G037173;Gobar.D05G006665;PimaS6.A09G040400;PimaS6.A10G043004;PimaS6.A10G043115;PimaS6.D05G006621
GO:1901135	carbohydrate derivative metabolic process	3562	235	192.83	1	Gobar.A01G065670;Gobar.A01G066295;Gobar.A01G066743;Gobar.A01G066885;Gobar.A01G067904;Gobar.A02G082559;Gobar.A02G083513;Gobar.A02G083626;Gobar.A03G074305;Gobar.A03G074644;Gobar.A03G075779;Gobar.A03G075782;Gobar.A04G085287;Gobar.A04G086052;Gobar.A04G086170;Gobar.A04G086310;Gobar.A04G086314;Gobar.A05G000325;Gobar.A05G000958;Gobar.A05G001094;Gobar.A05G001377;Gobar.A05G002206;Gobar.A05G002382;Gobar.A0…
GO:1901136	carbohydrate derivative catabolic process	277	14	15	1	Gobar.A05G002206;Gobar.A07G069841;Gobar.A07G070263;Gobar.A10G037920;Gobar.A11G016549;Gobar.D07G062125;Gobar.D10G020669;Gobar.D11G013236;PimaS6.A05G002234;PimaS6.A07G066319;PimaS6.A10G043840;PimaS6.A11G016357;PimaS6.D03G080824;PimaS6.D10G030726
GO:0035966	response to topologically incorrect protein	260	2	14.07	1	PimaS6.A12G027713;PimaS6.A12G028067
GO:0035967	cellular response to topologically incorrect protein	251	2	13.59	1	PimaS6.A12G027713;PimaS6.A12G028067
GO:0009092	homoserine metabolic process	40	3	2.17	1	Gobar.A07G071160;Gobar.D03G081420;PimaS6.A07G067661
GO:0009851	auxin biosynthetic process	89	3	4.82	1	Gobar.D06G064579;PimaS6.D06G070036;PimaS6.D11G013279
GO:0019482	beta-alanine metabolic process	24	3	1.3	1	Gobar.D06G063912;Gobar.D10G021227;PimaS6.D04G077231
GO:0006637	acyl-CoA metabolic process	213	12	11.53	1	Gobar.A03G074305;Gobar.A08G035571;Gobar.A11G017993;Gobar.A13G053827;Gobar.A13G053828;Gobar.D02G056366;PimaS6.A03G073738;PimaS6.A08G035108;PimaS6.A11G017169;PimaS6.A13G053298;PimaS6.A13G053299;PimaS6.D02G058002
GO:0019483	beta-alanine biosynthetic process	22	3	1.19	1	Gobar.D06G063912;Gobar.D10G021227;PimaS6.D04G077231
GO:0009856	pollination	1049	50	56.79	1	Gobar.A01G065543;Gobar.A01G065548;Gobar.A01G065552;Gobar.A01G065553;Gobar.A01G065555;Gobar.A05G004663;Gobar.A05G004665;Gobar.A06G073146;Gobar.A10G037917;Gobar.A12G031576;Gobar.D01G049775;Gobar.D01G049785;Gobar.D01G049787;Gobar.D01G049793;Gobar.D01G049796;Gobar.D01G049798;Gobar.D01G049800;Gobar.D01G049802;Gobar.D01G049804;Gobar.D04G077274;Gobar.D04G077285;Gobar.D05G009010;Gobar.D05G009462;Gobar.D0…
GO:0006638	neutral lipid metabolic process	118	7	6.39	1	Gobar.A13G053130;Gobar.D02G059043;Gobar.ML706175_1G086521;PimaS6.1ZG086133;PimaS6.1ZG086443;PimaS6.1ZG086542;PimaS6.A13G052608
GO:0051596	methylglyoxal catabolic process	40	2	2.17	1	Gobar.A06G073984;PimaS6.A06G073439
GO:0006639	acylglycerol metabolic process	118	7	6.39	1	Gobar.A13G053130;Gobar.D02G059043;Gobar.ML706175_1G086521;PimaS6.1ZG086133;PimaS6.1ZG086443;PimaS6.1ZG086542;PimaS6.A13G052608
GO:0035194	post-transcriptional gene silencing by RNA	210	1	11.37	1	Gobar.A08G035815
GO:0023051	regulation of signaling	944	22	51.1	1	Gobar.A01G065670;Gobar.A08G035909;Gobar.A09G044131;Gobar.A10G037051;Gobar.A10G037173;Gobar.D03G081080;Gobar.D05G006665;Gobar.D11G012138;Gobar.D13G048809;PimaS6.A01G062188;PimaS6.A02G082841;PimaS6.A02G083209;PimaS6.A08G035438;PimaS6.A09G039876;PimaS6.A09G040400;PimaS6.A10G043004;PimaS6.A10G043115;PimaS6.A10G043837;PimaS6.D01G049455;PimaS6.D03G079475;PimaS6.D05G006621;PimaS6.D11G012080
GO:0023052	signaling	7048	348	381.54	1	Gobar.A01G065432;Gobar.A01G065670;Gobar.A01G065875;Gobar.A01G066889;Gobar.A01G067113;Gobar.A01G067682;Gobar.A02G082005;Gobar.A02G082148;Gobar.A02G082149;Gobar.A02G082172;Gobar.A02G082213;Gobar.A02G082644;Gobar.A02G083288;Gobar.A02G083843;Gobar.A02G083976;Gobar.A02G084235;Gobar.A03G074047;Gobar.A03G074161;Gobar.A03G074871;Gobar.A03G074888;Gobar.A03G075387;Gobar.A03G075955;Gobar.A03G076852;Gobar.A0…
GO:0071702	organic substance transport	6391	312	345.97	1	Gobar.A01G066889;Gobar.A01G066892;Gobar.A01G067113;Gobar.A01G067316;Gobar.A01G067682;Gobar.A02G082361;Gobar.A02G083288;Gobar.A02G083449;Gobar.A02G083496;Gobar.A03G074871;Gobar.A03G074888;Gobar.A03G075387;Gobar.A03G075581;Gobar.A03G075880;Gobar.A04G084398;Gobar.A04G085752;Gobar.A04G085973;Gobar.A04G085974;Gobar.A05G000020;Gobar.A05G000059;Gobar.A05G000133;Gobar.A05G000836;Gobar.A05G001632;Gobar.A0…
GO:0023056	positive regulation of signaling	171	1	9.26	1	PimaS6.A10G043837
GO:0071704	organic substance metabolic process	57969	2970	3138.1	1	Gobar.A01G065222;Gobar.A01G065270;Gobar.A01G065288;Gobar.A01G065411;Gobar.A01G065432;Gobar.A01G065482;Gobar.A01G065606;Gobar.A01G065608;Gobar.A01G065637;Gobar.A01G065658;Gobar.A01G065659;Gobar.A01G065670;Gobar.A01G065753;Gobar.A01G065966;Gobar.A01G066001;Gobar.A01G066022;Gobar.A01G066260;Gobar.A01G066290;Gobar.A01G066295;Gobar.A01G066326;Gobar.A01G066334;Gobar.A01G066436;Gobar.A01G066484;Gobar.A0…
GO:0023057	negative regulation of signaling	294	2	15.92	1	Gobar.D13G048809;PimaS6.A02G082841
GO:0009880	embryonic pattern specification	41	2	2.22	1	Gobar.D03G081143;PimaS6.D03G080606
GO:0060341	regulation of cellular localization	162	4	8.77	1	Gobar.A07G070059;Gobar.A10G039161;PimaS6.A07G066538;PimaS6.A10G045034
GO:0009888	tissue development	1669	35	90.35	1	Gobar.A04G084603;Gobar.A08G033741;Gobar.A10G039161;Gobar.A11G015535;Gobar.D01G050063;Gobar.D02G058361;Gobar.D03G081557;Gobar.D03G081762;Gobar.D05G009556;Gobar.D05G009569;Gobar.D05G009607;Gobar.D07G061715;Gobar.D07G062072;Gobar.D08G023359;Gobar.D08G026002;Gobar.D10G019196;Gobar.D10G020141;Gobar.D11G012702;Gobar.D11G013560;Gobar.D12G027992;PimaS6.A02G083209;PimaS6.A10G045034;PimaS6.D01G049575;PimaS…
GO:0052541	plant-type cell wall cellulose metabolic process	62	3	3.36	1	Gobar.D01G049467;PimaS6.A12G026062;PimaS6.D01G048988
GO:0009889	regulation of biosynthetic process	11191	385	605.82	1	Gobar.A01G065482;Gobar.A01G065753;Gobar.A01G066334;Gobar.A01G066484;Gobar.A01G066631;Gobar.A01G067369;Gobar.A01G067796;Gobar.A02G082599;Gobar.A02G082924;Gobar.A02G083100;Gobar.A02G083225;Gobar.A02G083507;Gobar.A02G083766;Gobar.A02G083976;Gobar.A02G084151;Gobar.A03G074983;Gobar.A03G075085;Gobar.A03G075086;Gobar.A03G075087;Gobar.A03G075091;Gobar.A03G075093;Gobar.A03G075096;Gobar.A03G075255;Gobar.A0…
GO:0052542	defense response by callose deposition	48	1	2.6	1	Gobar.D02G056298
GO:0052543	callose deposition in cell wall	41	1	2.22	1	Gobar.D02G056298
GO:0052545	callose localization	72	1	3.9	1	Gobar.D02G056298
GO:0010383	cell wall polysaccharide metabolic process	580	15	31.4	1	Gobar.A02G083911;Gobar.A03G076275;Gobar.A08G033741;Gobar.A12G030771;Gobar.D01G049467;Gobar.D02G058400;Gobar.D06G063038;Gobar.D08G023359;Gobar.ML707285_1G087518;PimaS6.1ZG086751;PimaS6.A02G083359;PimaS6.A12G026062;PimaS6.D01G048988;PimaS6.D06G068534;PimaS6.D09G037541
GO:0044703	multi-organism reproductive process	386	14	20.9	1	Gobar.A01G067956;Gobar.A07G068714;Gobar.A08G035395;Gobar.A08G035398;Gobar.D04G079212;Gobar.D06G064579;Gobar.D08G025153;PimaS6.1ZG086254;PimaS6.1ZG086399;PimaS6.1ZG087060;PimaS6.A01G064452;PimaS6.A07G065203;PimaS6.D04G078707;PimaS6.D06G070036
GO:0052547	regulation of peptidase activity	155	3	8.39	1	Gobar.A09G044556;Gobar.D09G041395;PimaS6.A10G045291
GO:0052548	regulation of endopeptidase activity	149	3	8.07	1	Gobar.A09G044556;Gobar.D09G041395;PimaS6.A10G045291
GO:0044706	multi-multicellular organism process	1049	50	56.79	1	Gobar.A01G065543;Gobar.A01G065548;Gobar.A01G065552;Gobar.A01G065553;Gobar.A01G065555;Gobar.A05G004663;Gobar.A05G004665;Gobar.A06G073146;Gobar.A10G037917;Gobar.A12G031576;Gobar.D01G049775;Gobar.D01G049785;Gobar.D01G049787;Gobar.D01G049793;Gobar.D01G049796;Gobar.D01G049798;Gobar.D01G049800;Gobar.D01G049802;Gobar.D01G049804;Gobar.D04G077274;Gobar.D04G077285;Gobar.D05G009010;Gobar.D05G009462;Gobar.D0…
GO:0010389	regulation of G2/M transition of mitotic cell cycle	63	2	3.41	1	Gobar.D03G081198;PimaS6.D03G080658
GO:0009875	pollen-pistil interaction	627	48	33.94	1	Gobar.A01G065543;Gobar.A01G065548;Gobar.A01G065552;Gobar.A01G065553;Gobar.A01G065555;Gobar.A05G004663;Gobar.A05G004665;Gobar.A06G073146;Gobar.A12G031576;Gobar.D01G049775;Gobar.D01G049785;Gobar.D01G049787;Gobar.D01G049793;Gobar.D01G049796;Gobar.D01G049798;Gobar.D01G049800;Gobar.D01G049802;Gobar.D01G049804;Gobar.D04G077274;Gobar.D04G077285;Gobar.D05G009010;Gobar.D05G009462;Gobar.D05G009464;Gobar.D0…
GO:0034050	programmed cell death induced by symbiont	165	2	8.93	1	Gobar.A05G002285;PimaS6.D13G046063
GO:0010374	stomatal complex development	179	4	9.69	1	Gobar.D03G081557;Gobar.D07G061715;PimaS6.D05G006413;PimaS6.D07G061211
GO:0009062	fatty acid catabolic process	163	2	8.82	1	Gobar.A01G065411;PimaS6.D02G057384
GO:0009064	glutamine family amino acid metabolic process	367	14	19.87	1	Gobar.A02G082338;Gobar.A11G019026;Gobar.D04G079174;Gobar.D08G024138;Gobar.D13G046693;PimaS6.1ZG086704;PimaS6.1ZG086910;PimaS6.A02G081781;PimaS6.A11G018727;PimaS6.A13G053811;PimaS6.D02G055757;PimaS6.D04G078668;PimaS6.D08G020082;PimaS6.D13G046222
GO:0009065	glutamine family amino acid catabolic process	59	2	3.19	1	Gobar.D04G079174;PimaS6.D04G078668
GO:0009066	aspartate family amino acid metabolic process	248	8	13.43	1	Gobar.A07G071160;Gobar.A12G030058;Gobar.A12G030059;Gobar.D03G081420;PimaS6.A02G081882;PimaS6.A07G067661;PimaS6.A12G026004;PimaS6.A12G026005
GO:0009067	aspartate family amino acid biosynthetic process	200	8	10.83	1	Gobar.A07G071160;Gobar.A12G030058;Gobar.A12G030059;Gobar.D03G081420;PimaS6.A02G081882;PimaS6.A07G067661;PimaS6.A12G026004;PimaS6.A12G026005
GO:0009069	serine family amino acid metabolic process	282	22	15.27	1	Gobar.A02G083427;Gobar.A03G076616;Gobar.A07G070668;Gobar.A07G071160;Gobar.A11G015637;Gobar.A13G053599;Gobar.A13G055046;Gobar.D02G056937;Gobar.D02G057353;Gobar.D03G081420;Gobar.D04G079150;Gobar.D12G029250;PimaS6.1ZG086831;PimaS6.1ZG086966;PimaS6.A03G076062;PimaS6.A07G067661;PimaS6.A11G015450;PimaS6.A11G017659;PimaS6.A13G054556;PimaS6.D02G056876;PimaS6.D04G078643;PimaS6.D12G025184
GO:0051568	histone H3-K4 methylation	60	2	3.25	1	Gobar.D02G058361;PimaS6.D02G057888
GO:0009812	flavonoid metabolic process	248	7	13.43	1	Gobar.A01G065670;Gobar.A10G038169;Gobar.D10G020934;PimaS6.A01G062188;PimaS6.A05G002772;PimaS6.D01G049455;PimaS6.D09G038299
GO:0061077	chaperone-mediated protein folding	215	2	11.64	1	Gobar.D11G013186;PimaS6.D11G013109
GO:0009056	catabolic process	6970	310	377.31	1	Gobar.A01G065288;Gobar.A01G065411;Gobar.A01G066295;Gobar.A01G066326;Gobar.A01G067047;Gobar.A01G067239;Gobar.A01G067384;Gobar.A01G067809;Gobar.A01G067904;Gobar.A02G082674;Gobar.A02G082729;Gobar.A02G083390;Gobar.A02G083507;Gobar.A02G084281;Gobar.A03G074360;Gobar.A03G074717;Gobar.A03G074737;Gobar.A03G074999;Gobar.A03G076616;Gobar.A04G084457;Gobar.A04G085006;Gobar.A04G085194;Gobar.A04G085248;Gobar.A0…
GO:0051552	flavone metabolic process	41	3	2.22	1	Gobar.A01G065670;PimaS6.A01G062188;PimaS6.D01G049455
GO:0051553	flavone biosynthetic process	41	3	2.22	1	Gobar.A01G065670;PimaS6.A01G062188;PimaS6.D01G049455
GO:0009057	macromolecule catabolic process	3926	180	212.53	1	Gobar.A01G067047;Gobar.A01G067239;Gobar.A01G067384;Gobar.A01G067809;Gobar.A02G082674;Gobar.A02G083390;Gobar.A02G083507;Gobar.A02G084281;Gobar.A03G074360;Gobar.A03G074737;Gobar.A04G084457;Gobar.A04G085194;Gobar.A04G085248;Gobar.A05G000598;Gobar.A05G001583;Gobar.A05G002153;Gobar.A05G003248;Gobar.A05G004774;Gobar.A07G069654;Gobar.A08G033753;Gobar.A09G043544;Gobar.A09G044948;Gobar.A09G045395;Gobar.A0…
GO:0051554	flavonol metabolic process	37	3	2	1	Gobar.A01G065670;PimaS6.A01G062188;PimaS6.D01G049455
GO:0009059	macromolecule biosynthetic process	19278	999	1043.6	1	Gobar.A01G065222;Gobar.A01G065482;Gobar.A01G065658;Gobar.A01G065659;Gobar.A01G065753;Gobar.A01G066001;Gobar.A01G066022;Gobar.A01G066260;Gobar.A01G066334;Gobar.A01G066484;Gobar.A01G066631;Gobar.A01G066653;Gobar.A01G066879;Gobar.A01G067364;Gobar.A01G067369;Gobar.A01G067601;Gobar.A01G067796;Gobar.A01G068098;Gobar.A02G082211;Gobar.A02G082419;Gobar.A02G082440;Gobar.A02G082461;Gobar.A02G082599;Gobar.A0…
GO:0000725	recombinational repair	278	3	15.05	1	Gobar.A01G067956;Gobar.D05G005800;PimaS6.A01G064452
GO:1902221	erythrose 4-phosphate/phosphoenolpyruvate family amino acid metabolic process	87	1	4.71	1	PimaS6.A10G044482
GO:0009081	branched-chain amino acid metabolic process	127	3	6.88	1	Gobar.D02G055818;Gobar.D03G081420;PimaS6.D02G055324
GO:0021700	developmental maturation	413	12	22.36	1	Gobar.A06G073222;Gobar.A08G033741;Gobar.A10G037492;Gobar.D07G062142;Gobar.D08G023359;Gobar.D10G019196;Gobar.D11G012138;Gobar.D11G012702;PimaS6.A06G072695;PimaS6.D07G061635;PimaS6.D10G029297;PimaS6.D11G012080
GO:0061024	membrane organization	1186	31	64.2	1	Gobar.A03G076670;Gobar.A07G070059;Gobar.A07G070178;Gobar.A10G037917;Gobar.A12G030946;Gobar.A13G055330;Gobar.A13G055438;Gobar.D02G056136;Gobar.D04G078500;Gobar.D05G008574;Gobar.D11G010717;Gobar.D11G010815;Gobar.D13G048907;Gobar.ML706134_1G086619;Gobar.ML706309_1G086709;PimaS6.A02G081468;PimaS6.A05G001040;PimaS6.A06G070923;PimaS6.A07G066538;PimaS6.A07G066657;PimaS6.A10G043837;PimaS6.A11G014692;Pima…
GO:0009084	glutamine family amino acid biosynthetic process	143	8	7.74	1	Gobar.A02G082338;Gobar.A11G019026;Gobar.D08G024138;PimaS6.A02G081781;PimaS6.A11G018727;PimaS6.A13G053811;PimaS6.D02G055757;PimaS6.D08G020082
GO:0030641	regulation of cellular pH	123	1	6.66	1	PimaS6.A03G075061
GO:1901292	nucleoside phosphate catabolic process	94	7	5.09	1	Gobar.A05G002206;Gobar.A10G037920;Gobar.D07G062125;PimaS6.A05G002234;PimaS6.A10G042818;PimaS6.A10G043840;PimaS6.D08G022078
GO:1901293	nucleoside phosphate biosynthetic process	1118	109	60.52	1	Gobar.A01G066885;Gobar.A02G083513;Gobar.A03G074644;Gobar.A04G085287;Gobar.A04G086170;Gobar.A04G086310;Gobar.A04G086314;Gobar.A05G000325;Gobar.A05G000958;Gobar.A05G001377;Gobar.A05G002206;Gobar.A05G004121;Gobar.A06G072780;Gobar.A07G068288;Gobar.A07G069030;Gobar.A08G035986;Gobar.A09G043265;Gobar.A11G015256;Gobar.A11G016504;Gobar.A11G016730;Gobar.A11G017142;Gobar.A11G017645;Gobar.A12G031078;Gobar.A1…
GO:0046164	alcohol catabolic process	139	2	7.52	1	Gobar.A12G031839;PimaS6.A12G027787
GO:0019439	aromatic compound catabolic process	1128	50	61.06	1	Gobar.A01G065288;Gobar.A02G083507;Gobar.A03G074717;Gobar.A03G074999;Gobar.A04G084457;Gobar.A04G085248;Gobar.A04G085591;Gobar.A05G001583;Gobar.A05G002206;Gobar.A07G069841;Gobar.A07G070263;Gobar.A08G034488;Gobar.A09G044948;Gobar.A10G037920;Gobar.A13G053030;Gobar.D01G049495;Gobar.D04G078260;Gobar.D04G078610;Gobar.D05G006670;Gobar.D05G007922;Gobar.D06G063321;Gobar.D07G062125;Gobar.D10G021616;Gobar.D1…
GO:2000242	negative regulation of reproductive process	168	2	9.09	1	Gobar.D02G058361;PimaS6.D02G057888
GO:0046165	alcohol biosynthetic process	278	16	15.05	1	Gobar.A05G002056;Gobar.A08G033509;Gobar.A13G054440;Gobar.D04G079004;Gobar.D05G007148;Gobar.D12G026521;Gobar.D12G027215;Gobar.D13G046693;PimaS6.1ZG086294;PimaS6.A05G002091;PimaS6.A08G033077;PimaS6.A12G026617;PimaS6.D04G078480;PimaS6.D12G022470;PimaS6.D12G023160;PimaS6.D13G046222
GO:2000243	positive regulation of reproductive process	128	2	6.93	1	Gobar.D08G026002;PimaS6.D08G021940
GO:0033865	nucleoside bisphosphate metabolic process	316	21	17.11	1	Gobar.A01G066743;Gobar.A03G074305;Gobar.A08G035571;Gobar.A11G017993;Gobar.A13G053827;Gobar.A13G053828;Gobar.D02G056366;Gobar.D02G058478;Gobar.D07G062125;Gobar.D10G021614;Gobar.D12G026462;PimaS6.A01G063266;PimaS6.A03G073738;PimaS6.A08G035108;PimaS6.A10G042818;PimaS6.A11G017169;PimaS6.A13G053298;PimaS6.A13G053299;PimaS6.D02G058002;PimaS6.D10G031645;PimaS6.D12G022412
GO:0009070	serine family amino acid biosynthetic process	222	20	12.02	1	Gobar.A02G083427;Gobar.A03G076616;Gobar.A07G070668;Gobar.A07G071160;Gobar.A11G015637;Gobar.A13G053599;Gobar.A13G055046;Gobar.D02G056937;Gobar.D02G057353;Gobar.D03G081420;Gobar.D04G079150;PimaS6.1ZG086831;PimaS6.1ZG086966;PimaS6.A03G076062;PimaS6.A07G067661;PimaS6.A11G015450;PimaS6.A11G017659;PimaS6.A13G054556;PimaS6.D02G056876;PimaS6.D04G078643
GO:0061013	regulation of mRNA catabolic process	223	16	12.07	1	Gobar.A02G083507;Gobar.A04G084457;Gobar.A04G085248;Gobar.A05G001583;Gobar.A09G044948;Gobar.D04G078260;Gobar.D05G006670;Gobar.D11G012636;PimaS6.A02G082948;PimaS6.A02G083360;PimaS6.A03G075869;PimaS6.A04G083898;PimaS6.A04G084727;PimaS6.A09G041236;PimaS6.D02G058290;PimaS6.D04G077736
GO:0033866	nucleoside bisphosphate biosynthetic process	156	6	8.44	1	Gobar.A13G053827;Gobar.A13G053828;Gobar.D02G056366;PimaS6.A11G017169;PimaS6.A13G053298;PimaS6.A13G053299
GO:0009071	serine family amino acid catabolic process	92	7	4.98	1	Gobar.A03G076616;Gobar.A07G070668;Gobar.A13G053599;Gobar.D02G056937;Gobar.D04G079150;PimaS6.A03G076062;PimaS6.D04G078643
GO:0061014	positive regulation of mRNA catabolic process	205	16	11.1	1	Gobar.A02G083507;Gobar.A04G084457;Gobar.A04G085248;Gobar.A05G001583;Gobar.A09G044948;Gobar.D04G078260;Gobar.D05G006670;Gobar.D11G012636;PimaS6.A02G082948;PimaS6.A02G083360;PimaS6.A03G075869;PimaS6.A04G083898;PimaS6.A04G084727;PimaS6.A09G041236;PimaS6.D02G058290;PimaS6.D04G077736
GO:0010346	shoot axis formation	101	1	5.47	1	PimaS6.A13G054232
GO:0009832	plant-type cell wall biogenesis	606	10	32.81	1	Gobar.A03G076670;Gobar.A10G039161;Gobar.A12G030111;Gobar.A12G030112;Gobar.D01G049467;PimaS6.A09G042198;PimaS6.A10G045034;PimaS6.A12G026062;PimaS6.A12G026063;PimaS6.D01G048988
GO:0009834	plant-type secondary cell wall biogenesis	251	2	13.59	1	Gobar.A10G039161;PimaS6.A10G045034
GO:0046916	cellular transition metal ion homeostasis	168	4	9.09	1	Gobar.A01G065870;Gobar.A03G074744;Gobar.D03G081244;PimaS6.D10G031199
GO:0042762	regulation of sulfur metabolic process	66	2	3.57	1	Gobar.D05G008911;PimaS6.D05G008861
GO:0140053	mitochondrial gene expression	231	9	12.5	1	Gobar.A01G067025;Gobar.A01G067028;Gobar.A09G043991;Gobar.A10G038397;Gobar.D05G007090;PimaS6.A08G035079;PimaS6.A10G044291;PimaS6.A11G017463;PimaS6.D05G007046
GO:0008300	isoprenoid catabolic process	97	1	5.25	1	Gobar.D08G024966
GO:0007389	pattern specification process	498	9	26.96	1	Gobar.A01G066659;Gobar.D03G081143;PimaS6.1ZG087465;PimaS6.A01G063192;PimaS6.A02G083209;PimaS6.A06G072695;PimaS6.D03G079475;PimaS6.D03G080606;PimaS6.D05G006413
GO:0046184	aldehyde biosynthetic process	62	2	3.36	1	Gobar.D09G042048;PimaS6.D09G038267
GO:0046185	aldehyde catabolic process	72	2	3.9	1	Gobar.A06G073984;PimaS6.A06G073439
GO:0051510	regulation of unidimensional cell growth	156	1	8.44	1	PimaS6.D04G076911
GO:0048285	organelle fission	913	14	49.42	1	Gobar.A01G067956;Gobar.A03G076670;Gobar.A04G084702;Gobar.A11G015294;Gobar.A12G030955;Gobar.D02G056323;Gobar.D12G029701;Gobar.ML706607_1G087193;PimaS6.A01G064452;PimaS6.A04G084147;PimaS6.A11G015105;PimaS6.D02G055848;PimaS6.D07G060001;PimaS6.D12G025285
GO:0044092	negative regulation of molecular function	1252	81	67.78	1	Gobar.A01G065270;Gobar.A01G067809;Gobar.A02G083711;Gobar.A03G075105;Gobar.A04G085875;Gobar.A05G002795;Gobar.A05G002805;Gobar.A05G002810;Gobar.A05G002811;Gobar.A05G003200;Gobar.A05G004290;Gobar.A06G073212;Gobar.A06G073788;Gobar.A07G068425;Gobar.A08G034713;Gobar.A08G035061;Gobar.A09G043236;Gobar.A09G044556;Gobar.A10G038764;Gobar.A10G038817;Gobar.A10G039226;Gobar.A11G014849;Gobar.A11G015610;Gobar.A1…
GO:0046173	polyol biosynthetic process	141	5	7.63	1	Gobar.A05G002056;Gobar.D04G079004;Gobar.D05G007148;PimaS6.A05G002091;PimaS6.D04G078480
GO:0044093	positive regulation of molecular function	655	24	35.46	1	Gobar.A02G082623;Gobar.A04G085248;Gobar.A06G072028;Gobar.A09G044948;Gobar.A11G014696;Gobar.A13G055499;Gobar.D01G051488;Gobar.D04G077505;Gobar.D04G078260;Gobar.D04G078668;Gobar.D11G009999;PimaS6.A01G062478;PimaS6.A02G082078;PimaS6.A04G084727;PimaS6.A06G071522;PimaS6.A09G041236;PimaS6.A11G014512;PimaS6.A12G026032;PimaS6.A13G054996;PimaS6.D01G051011;PimaS6.D04G076976;PimaS6.D04G077736;PimaS6.D04G078…
GO:0034030	ribonucleoside bisphosphate biosynthetic process	156	6	8.44	1	Gobar.A13G053827;Gobar.A13G053828;Gobar.D02G056366;PimaS6.A11G017169;PimaS6.A13G053298;PimaS6.A13G053299
GO:0046174	polyol catabolic process	121	2	6.55	1	Gobar.A12G031839;PimaS6.A12G027787
GO:1901264	carbohydrate derivative transport	494	39	26.74	1	Gobar.A03G075880;Gobar.A04G085973;Gobar.A05G004310;Gobar.A06G071919;Gobar.A08G035132;Gobar.A10G038074;Gobar.A12G031679;Gobar.A13G053787;Gobar.D01G049763;Gobar.D03G080272;Gobar.D05G005287;Gobar.D05G006938;Gobar.D07G059428;Gobar.D07G060167;Gobar.D08G026306;Gobar.D09G041488;Gobar.D10G021935;PimaS6.1ZG087367;PimaS6.1ZG088319;PimaS6.A03G075308;PimaS6.A04G085442;PimaS6.A05G004329;PimaS6.A05G004770;Pima…
GO:0034031	ribonucleoside bisphosphate catabolic process	15	1	0.81	1	Gobar.D07G062125
GO:0034032	purine nucleoside bisphosphate metabolic process	315	20	17.05	1	Gobar.A01G066743;Gobar.A03G074305;Gobar.A08G035571;Gobar.A11G017993;Gobar.A13G053827;Gobar.A13G053828;Gobar.D02G056366;Gobar.D02G058478;Gobar.D07G062125;Gobar.D10G021614;Gobar.D12G026462;PimaS6.A01G063266;PimaS6.A03G073738;PimaS6.A08G035108;PimaS6.A11G017169;PimaS6.A13G053298;PimaS6.A13G053299;PimaS6.D02G058002;PimaS6.D10G031645;PimaS6.D12G022412
GO:0036293	response to decreased oxygen levels	348	5	18.84	1	Gobar.A05G000175;Gobar.A05G002285;Gobar.A11G016049;Gobar.D02G058371;PimaS6.D05G005206
GO:0033875	ribonucleoside bisphosphate metabolic process	315	20	17.05	1	Gobar.A01G066743;Gobar.A03G074305;Gobar.A08G035571;Gobar.A11G017993;Gobar.A13G053827;Gobar.A13G053828;Gobar.D02G056366;Gobar.D02G058478;Gobar.D07G062125;Gobar.D10G021614;Gobar.D12G026462;PimaS6.A01G063266;PimaS6.A03G073738;PimaS6.A08G035108;PimaS6.A11G017169;PimaS6.A13G053298;PimaS6.A13G053299;PimaS6.D02G058002;PimaS6.D10G031645;PimaS6.D12G022412
GO:0034033	purine nucleoside bisphosphate biosynthetic process	156	6	8.44	1	Gobar.A13G053827;Gobar.A13G053828;Gobar.D02G056366;PimaS6.A11G017169;PimaS6.A13G053298;PimaS6.A13G053299
GO:0036294	cellular response to decreased oxygen levels	302	5	16.35	1	Gobar.A05G000175;Gobar.A05G002285;Gobar.A11G016049;Gobar.D02G058371;PimaS6.D05G005206
GO:0034034	purine nucleoside bisphosphate catabolic process	15	1	0.81	1	Gobar.D07G062125
GO:0034035	purine ribonucleoside bisphosphate metabolic process	28	2	1.52	1	Gobar.D10G021614;PimaS6.D10G031645
GO:1901269	lipooligosaccharide metabolic process	47	6	2.54	1	Gobar.D08G024293;PimaS6.1ZG087811;PimaS6.1ZG087816;PimaS6.1ZG087888;PimaS6.D07G060285;PimaS6.D10G031784
GO:0046939	nucleotide phosphorylation	413	16	22.36	1	Gobar.A01G066295;Gobar.A01G067904;Gobar.A08G035688;Gobar.A12G031078;Gobar.D02G058707;Gobar.D03G081987;Gobar.D09G042335;PimaS6.1ZG087031;PimaS6.1ZG087204;PimaS6.A01G062833;PimaS6.A01G064396;PimaS6.A09G040448;PimaS6.A12G027029;PimaS6.D02G058233;PimaS6.D03G081429;PimaS6.D09G038548
GO:0009808	lignin metabolic process	321	19	17.38	1	Gobar.A02G083983;Gobar.A03G074717;Gobar.A03G074999;Gobar.A04G085591;Gobar.A05G000175;Gobar.A05G004232;Gobar.A12G030078;Gobar.A13G053030;Gobar.D04G078610;Gobar.D05G007182;Gobar.D05G007922;Gobar.D11G012465;Gobar.D11G014506;Gobar.D12G026593;PimaS6.A05G004257;PimaS6.D05G005206;PimaS6.D05G007896;PimaS6.D11G014331;PimaS6.D13G046020
GO:0048278	vesicle docking	129	4	6.98	1	PimaS6.D04G076441;PimaS6.D04G077645;PimaS6.D09G038189;PimaS6.D13G047504
GO:0046125	pyrimidine deoxyribonucleoside metabolic process	10	2	0.54	1	Gobar.D11G011708;PimaS6.D11G011655
GO:0046129	purine ribonucleoside biosynthetic process	68	6	3.68	1	Gobar.A02G082559;Gobar.A05G001377;Gobar.D05G005692;PimaS6.A02G082013;PimaS6.A05G001398;PimaS6.D05G005660
GO:0006399	tRNA metabolic process	1074	50	58.14	1	Gobar.A02G083996;Gobar.A02G084088;Gobar.A04G086450;Gobar.A08G036408;Gobar.A10G037717;Gobar.A12G031006;Gobar.D04G078065;Gobar.D04G078115;Gobar.D04G078234;Gobar.D05G007090;Gobar.D05G008791;Gobar.D07G059048;Gobar.D07G059051;Gobar.D08G023857;Gobar.D08G026302;Gobar.D09G042094;Gobar.D11G010885;Gobar.D11G012636;Gobar.D11G013236;Gobar.D11G014539;Gobar.D11G014547;Gobar.D13G046194;Gobar.D13G046206;Gobar.D1…
GO:0042775	mitochondrial ATP synthesis coupled electron transport	140	5	7.58	1	Gobar.A05G001566;Gobar.A05G004904;Gobar.A12G031345;PimaS6.A05G001588;PimaS6.A12G027298
GO:0046112	nucleobase biosynthetic process	104	6	5.63	1	Gobar.A05G001377;Gobar.D05G005692;PimaS6.A04G084219;PimaS6.A05G001398;PimaS6.A05G002409;PimaS6.D05G005660
GO:0140029	exocytic process	71	6	3.84	1	Gobar.D04G078165;Gobar.D13G047998;PimaS6.D04G076441;PimaS6.D04G077645;PimaS6.D09G038189;PimaS6.D13G047504
GO:0048229	gametophyte development	946	17	51.21	1	Gobar.A01G067956;Gobar.A07G068714;Gobar.A09G045485;Gobar.D02G056289;Gobar.D02G056298;Gobar.D06G064579;Gobar.D09G041633;Gobar.D10G019589;Gobar.D12G027992;PimaS6.A01G063494;PimaS6.A01G064452;PimaS6.A07G065203;PimaS6.A09G041797;PimaS6.D06G070036;PimaS6.D10G029673;PimaS6.D12G023950;PimaS6.D13G047210
GO:0071824	protein-DNA complex subunit organization	477	12	25.82	1	Gobar.D05G009748;Gobar.D05G009749;Gobar.D05G009759;Gobar.D05G009760;PimaS6.A05G002036;PimaS6.A08G034402;PimaS6.A11G018292;PimaS6.A13G053685;PimaS6.D02G055848;PimaS6.D03G080829;PimaS6.D11G013832;PimaS6.D13G047210
GO:0071826	ribonucleoprotein complex subunit organization	790	44	42.77	1	Gobar.A01G067852;Gobar.A02G083890;Gobar.A03G074623;Gobar.A03G074688;Gobar.A03G075324;Gobar.A05G004076;Gobar.A09G043759;Gobar.A10G037120;Gobar.A11G018019;Gobar.D01G050997;Gobar.D01G051266;Gobar.D01G052272;Gobar.D03G079952;Gobar.D03G081305;Gobar.D06G063548;Gobar.D07G061349;Gobar.D07G062034;Gobar.D08G022900;Gobar.D08G025434;Gobar.D08G025435;Gobar.D09G040828;Gobar.D10G021991;Gobar.D11G012706;PimaS6.1…
GO:0042723	thiamine-containing compound metabolic process	73	2	3.95	1	Gobar.A08G033509;PimaS6.A08G033077
GO:0042724	thiamine-containing compound biosynthetic process	73	2	3.95	1	Gobar.A08G033509;PimaS6.A08G033077
GO:0140013	meiotic nuclear division	385	6	20.84	1	Gobar.A01G067956;Gobar.A11G015294;Gobar.D02G056323;PimaS6.A01G064452;PimaS6.A11G015105;PimaS6.D02G055848
GO:0140014	mitotic nuclear division	379	6	20.52	1	Gobar.A03G076670;Gobar.A04G084702;Gobar.D12G029701;Gobar.ML706607_1G087193;PimaS6.A04G084147;PimaS6.D07G060001
GO:0034599	cellular response to oxidative stress	211	2	11.42	1	Gobar.D13G047597;PimaS6.A04G085513
GO:0007346	regulation of mitotic cell cycle	269	2	14.56	1	Gobar.D03G081198;PimaS6.D03G080658
GO:1905428	regulation of plant organ formation	63	1	3.41	1	PimaS6.A13G054232
GO:1901271	lipooligosaccharide biosynthetic process	47	6	2.54	1	Gobar.D08G024293;PimaS6.1ZG087811;PimaS6.1ZG087816;PimaS6.1ZG087888;PimaS6.D07G060285;PimaS6.D10G031784
GO:0046903	secretion	366	15	19.81	1	Gobar.A05G000020;Gobar.A06G073146;Gobar.A10G039161;Gobar.D01G050834;Gobar.D04G078165;Gobar.D13G047998;PimaS6.A05G000020;PimaS6.A06G072618;PimaS6.A10G043837;PimaS6.A10G045034;PimaS6.D01G050341;PimaS6.D04G076441;PimaS6.D04G077645;PimaS6.D09G038189;PimaS6.D13G047504
GO:0046148	pigment biosynthetic process	542	16	29.34	1	Gobar.A01G065670;Gobar.A05G001377;Gobar.A10G038169;Gobar.A11G016420;Gobar.A12G032258;Gobar.D05G005692;Gobar.D05G009203;Gobar.D10G020934;PimaS6.A01G062188;PimaS6.A04G084219;PimaS6.A05G001398;PimaS6.A05G002409;PimaS6.D01G049455;PimaS6.D05G005660;PimaS6.D05G009130;PimaS6.D09G038299
GO:0044068	modulation by symbiont of host cellular process	22	1	1.19	1	PimaS6.A02G081668
GO:0072593	reactive oxygen species metabolic process	663	33	35.89	1	Gobar.A04G085006;Gobar.A08G033697;Gobar.A08G033698;Gobar.A08G033702;Gobar.A10G038477;Gobar.A10G038914;Gobar.A12G029882;Gobar.D07G061221;Gobar.D07G061222;Gobar.D10G020573;Gobar.D10G020574;Gobar.D10G021686;Gobar.D12G026401;Gobar.D12G028382;Gobar.D13G047597;PimaS6.1ZG087976;PimaS6.1ZG088191;PimaS6.A01G063492;PimaS6.A04G084460;PimaS6.A08G033271;PimaS6.A08G033272;PimaS6.A08G033273;PimaS6.D01G050943;Pi…
GO:0072594	establishment of protein localization to organelle	1090	29	59.01	1	Gobar.A04G085752;Gobar.A06G071255;Gobar.A08G036524;Gobar.A11G015908;Gobar.A11G017576;Gobar.A11G018089;Gobar.A11G018972;Gobar.A12G030946;Gobar.A12G030955;Gobar.A13G052751;Gobar.D02G056136;Gobar.D02G058889;Gobar.D05G009806;Gobar.D07G060496;Gobar.D11G011228;Gobar.D12G027546;Gobar.D13G046337;Gobar.ML706134_1G086619;Gobar.ML706309_1G086709;PimaS6.A05G001040;PimaS6.A06G070732;PimaS6.A08G036061;PimaS6.A…
GO:0072595	maintenance of protein localization in organelle	106	15	5.74	1	Gobar.A08G035242;Gobar.A12G030272;Gobar.D01G051738;Gobar.D02G056170;Gobar.D05G009688;Gobar.D05G009690;PimaS6.1ZG087485;PimaS6.1ZG087486;PimaS6.1ZG087990;PimaS6.1ZG088020;PimaS6.1ZG088022;PimaS6.A12G026212;PimaS6.D01G051249;PimaS6.D02G055681;PimaS6.D02G055704
GO:0072596	establishment of protein localization to chloroplast	167	6	9.04	1	Gobar.A04G085752;Gobar.A06G071255;Gobar.A12G030955;Gobar.A13G052751;Gobar.D13G046337;PimaS6.A06G070732
GO:0072598	protein localization to chloroplast	177	6	9.58	1	Gobar.A04G085752;Gobar.A06G071255;Gobar.A12G030955;Gobar.A13G052751;Gobar.D13G046337;PimaS6.A06G070732
GO:0071840	cellular component organization or biogenesis	12040	411	651.78	1	Gobar.A01G066842;Gobar.A01G067025;Gobar.A01G067028;Gobar.A01G067809;Gobar.A01G067810;Gobar.A01G067852;Gobar.A01G067956;Gobar.A01G068098;Gobar.A02G082943;Gobar.A02G083890;Gobar.A02G083911;Gobar.A03G074623;Gobar.A03G074688;Gobar.A03G074693;Gobar.A03G075324;Gobar.A03G075732;Gobar.A03G075880;Gobar.A03G076177;Gobar.A03G076275;Gobar.A03G076449;Gobar.A03G076670;Gobar.A04G084702;Gobar.A04G085699;Gobar.A0…
GO:0010496	intercellular transport	73	2	3.95	1	Gobar.D09G042980;PimaS6.D09G039212
GO:0042743	hydrogen peroxide metabolic process	499	31	27.01	1	Gobar.A04G085006;Gobar.A08G033697;Gobar.A08G033698;Gobar.A08G033702;Gobar.A10G038477;Gobar.A10G038914;Gobar.A12G029882;Gobar.D07G061221;Gobar.D07G061222;Gobar.D10G020573;Gobar.D10G020574;Gobar.D10G021686;Gobar.D12G026401;Gobar.D12G028382;PimaS6.1ZG087976;PimaS6.1ZG088191;PimaS6.A01G063492;PimaS6.A04G084460;PimaS6.A08G033271;PimaS6.A08G033272;PimaS6.A08G033273;PimaS6.D01G050943;PimaS6.D01G050955;P…
GO:0044818	mitotic G2/M transition checkpoint	32	2	1.73	1	Gobar.D03G081198;PimaS6.D03G080658
GO:0051503	adenine nucleotide transport	128	3	6.93	1	Gobar.D05G006938;PimaS6.D02G057384;PimaS6.D05G006896
GO:0048232	male gamete generation	163	4	8.82	1	Gobar.A01G067956;Gobar.A07G068714;PimaS6.A01G064452;PimaS6.A07G065203
GO:0045165	cell fate commitment	274	6	14.83	1	Gobar.D05G009556;Gobar.D05G009569;Gobar.D06G062903;PimaS6.D05G009480;PimaS6.D05G009495;PimaS6.D06G068399
GO:0048236	plant-type sporogenesis	88	2	4.76	1	Gobar.D06G064579;PimaS6.D06G070036
GO:0045926	negative regulation of growth	91	1	4.93	1	PimaS6.D05G007749
GO:0044085	cellular component biogenesis	5724	191	309.86	1	Gobar.A01G066842;Gobar.A01G067025;Gobar.A01G067028;Gobar.A01G067852;Gobar.A02G083890;Gobar.A02G083911;Gobar.A03G074623;Gobar.A03G074688;Gobar.A03G074693;Gobar.A03G075324;Gobar.A03G075732;Gobar.A03G076275;Gobar.A03G076670;Gobar.A04G085699;Gobar.A05G000301;Gobar.A05G000316;Gobar.A05G000319;Gobar.A05G001566;Gobar.A05G004076;Gobar.A05G004670;Gobar.A05G004671;Gobar.A06G072396;Gobar.A06G073670;Gobar.A0…
GO:0044087	regulation of cellular component biogenesis	445	20	24.09	1	Gobar.A05G000301;Gobar.A06G073670;Gobar.A08G034808;Gobar.A08G036410;Gobar.A10G038549;Gobar.A10G038550;Gobar.A10G039161;Gobar.A11G017709;Gobar.D12G027846;PimaS6.A06G073134;PimaS6.A10G044436;PimaS6.A10G044437;PimaS6.A10G045034;PimaS6.A11G017500;PimaS6.A11G018292;PimaS6.A12G027242;PimaS6.A13G053685;PimaS6.D11G013832;PimaS6.D12G023801;PimaS6.D13G047210
GO:0006355	regulation of transcription, DNA-templated	9848	346	533.11	1	Gobar.A01G065482;Gobar.A01G065753;Gobar.A01G066334;Gobar.A01G066484;Gobar.A01G066631;Gobar.A01G067369;Gobar.A01G067796;Gobar.A02G082599;Gobar.A02G082924;Gobar.A02G083100;Gobar.A02G083225;Gobar.A02G083766;Gobar.A02G083976;Gobar.A02G084151;Gobar.A03G074983;Gobar.A03G075085;Gobar.A03G075086;Gobar.A03G075087;Gobar.A03G075091;Gobar.A03G075093;Gobar.A03G075096;Gobar.A03G075255;Gobar.A03G075376;Gobar.A0…
GO:0044089	positive regulation of cellular component biogenesis	201	11	10.88	1	Gobar.A06G073670;Gobar.A08G034808;Gobar.A10G038549;Gobar.A10G038550;PimaS6.A06G073134;PimaS6.A10G044436;PimaS6.A10G044437;PimaS6.A11G018292;PimaS6.A13G053685;PimaS6.D11G013832;PimaS6.D13G047210
GO:0006359	regulation of transcription by RNA polymerase III	14	6	0.76	1	Gobar.A07G070419;Gobar.A12G030506;Gobar.D12G027014;PimaS6.A07G066910;PimaS6.A12G026445;PimaS6.D12G022953
GO:0033013	tetrapyrrole metabolic process	344	9	18.62	1	Gobar.A11G016420;Gobar.A12G032258;Gobar.D05G009203;PimaS6.1ZG086141;PimaS6.1ZG086352;PimaS6.1ZG086628;PimaS6.1ZG086697;PimaS6.A11G016232;PimaS6.D05G009130
GO:0006382	adenosine to inosine editing	11	1	0.6	1	Gobar.D11G013236
GO:0071025	RNA surveillance	79	2	4.28	1	Gobar.D11G012636;PimaS6.A02G083360
GO:0071027	nuclear RNA surveillance	73	2	3.95	1	Gobar.D11G012636;PimaS6.A02G083360
GO:0009561	megagametogenesis	158	3	8.55	1	Gobar.D09G041633;Gobar.D10G019589;PimaS6.D10G029673
GO:0071029	nuclear ncRNA surveillance	41	2	2.22	1	Gobar.D11G012636;PimaS6.A02G083360
GO:0032880	regulation of protein localization	121	2	6.55	1	Gobar.A10G039161;PimaS6.A10G045034
GO:0044839	cell cycle G2/M phase transition	73	2	3.95	1	Gobar.D03G081198;PimaS6.D03G080658
GO:0045184	establishment of protein localization	3596	158	194.67	1	Gobar.A01G067316;Gobar.A02G083449;Gobar.A02G083496;Gobar.A03G075581;Gobar.A04G085752;Gobar.A04G085974;Gobar.A05G000059;Gobar.A05G000133;Gobar.A05G001632;Gobar.A05G001945;Gobar.A05G003608;Gobar.A05G004285;Gobar.A06G071255;Gobar.A06G072917;Gobar.A07G069098;Gobar.A07G070059;Gobar.A07G070127;Gobar.A08G035909;Gobar.A08G036524;Gobar.A10G036668;Gobar.A10G037564;Gobar.A10G039357;Gobar.A10G039791;Gobar.A1…
GO:0009566	fertilization	87	2	4.71	1	PimaS6.1ZG086254;PimaS6.1ZG086399
GO:0045185	maintenance of protein location	164	17	8.88	1	Gobar.A05G000301;Gobar.A08G035242;Gobar.A08G036410;Gobar.A12G030272;Gobar.D01G051738;Gobar.D02G056170;Gobar.D05G009688;Gobar.D05G009690;PimaS6.1ZG087485;PimaS6.1ZG087486;PimaS6.1ZG087990;PimaS6.1ZG088020;PimaS6.1ZG088022;PimaS6.A12G026212;PimaS6.D01G051249;PimaS6.D02G055681;PimaS6.D02G055704
GO:0033043	regulation of organelle organization	739	14	40.01	1	Gobar.A05G000301;Gobar.A06G073670;Gobar.A08G034808;Gobar.A08G036410;Gobar.A10G038549;Gobar.A10G038550;Gobar.A11G017709;PimaS6.A01G064021;PimaS6.A05G000276;PimaS6.A06G073134;PimaS6.A10G043837;PimaS6.A10G044436;PimaS6.A10G044437;PimaS6.A11G017500
GO:2000762	regulation of phenylpropanoid metabolic process	77	4	4.17	1	Gobar.A05G000175;Gobar.A05G004232;PimaS6.A05G004257;PimaS6.D05G005206
GO:0010466	negative regulation of peptidase activity	150	3	8.12	1	Gobar.A09G044556;Gobar.D09G041395;PimaS6.A10G045291
GO:0010467	gene expression	20590	1026	1114.62	1	Gobar.A01G065222;Gobar.A01G065482;Gobar.A01G065658;Gobar.A01G065659;Gobar.A01G065753;Gobar.A01G066001;Gobar.A01G066022;Gobar.A01G066260;Gobar.A01G066334;Gobar.A01G066484;Gobar.A01G066631;Gobar.A01G066653;Gobar.A01G066879;Gobar.A01G067025;Gobar.A01G067028;Gobar.A01G067318;Gobar.A01G067364;Gobar.A01G067369;Gobar.A01G067601;Gobar.A01G067796;Gobar.A01G067852;Gobar.A01G068098;Gobar.A02G082211;Gobar.A0…
GO:0010468	regulation of gene expression	11637	397	629.96	1	Gobar.A01G065482;Gobar.A01G065753;Gobar.A01G066334;Gobar.A01G066484;Gobar.A01G066631;Gobar.A01G067369;Gobar.A01G067796;Gobar.A02G082599;Gobar.A02G082924;Gobar.A02G083100;Gobar.A02G083225;Gobar.A02G083507;Gobar.A02G083766;Gobar.A02G083976;Gobar.A02G084151;Gobar.A03G074983;Gobar.A03G075085;Gobar.A03G075086;Gobar.A03G075087;Gobar.A03G075091;Gobar.A03G075093;Gobar.A03G075096;Gobar.A03G075255;Gobar.A0…
GO:0043090	amino acid import	17	2	0.92	1	PimaS6.A01G063422;PimaS6.A12G026339
GO:0032870	cellular response to hormone stimulus	3460	137	187.3	1	Gobar.A01G065670;Gobar.A01G066889;Gobar.A01G067113;Gobar.A01G067682;Gobar.A02G082005;Gobar.A02G082644;Gobar.A02G083288;Gobar.A02G083843;Gobar.A02G083976;Gobar.A03G074871;Gobar.A03G074888;Gobar.A03G075387;Gobar.A03G076852;Gobar.A04G084398;Gobar.A04G085875;Gobar.A05G000332;Gobar.A05G000393;Gobar.A05G001598;Gobar.A05G003690;Gobar.A06G072013;Gobar.A06G072154;Gobar.A06G072923;Gobar.A07G068425;Gobar.A0…
GO:0045930	negative regulation of mitotic cell cycle	162	2	8.77	1	Gobar.D03G081198;PimaS6.D03G080658
GO:0043094	cellular metabolic compound salvage	298	22	16.13	1	Gobar.A01G066907;Gobar.A02G083093;Gobar.A03G075683;Gobar.A05G001377;Gobar.A05G001673;Gobar.A07G068485;Gobar.A08G034811;Gobar.A13G054084;Gobar.A13G054652;Gobar.D01G051642;Gobar.D01G052028;Gobar.D02G058780;Gobar.D03G081699;Gobar.D04G078357;Gobar.D05G005692;Gobar.D07G059364;Gobar.D07G061459;Gobar.D12G029174;Gobar.D13G048344;PimaS6.A05G001398;PimaS6.A05G002409;PimaS6.D05G005660
GO:0019941	modification-dependent protein catabolic process	1853	75	100.31	1	Gobar.A02G082674;Gobar.A02G083390;Gobar.A02G084281;Gobar.A03G074737;Gobar.A04G085194;Gobar.A05G000598;Gobar.A05G002153;Gobar.A05G004774;Gobar.A08G033753;Gobar.A10G036786;Gobar.A11G014732;Gobar.A11G016658;Gobar.A11G018972;Gobar.D01G050063;Gobar.D03G079628;Gobar.D03G081252;Gobar.D03G081978;Gobar.D04G078096;Gobar.D05G006534;Gobar.D05G006674;Gobar.D05G007640;Gobar.D06G062198;Gobar.D06G063203;Gobar.D0…
GO:0002183	cytoplasmic translational initiation	187	10	10.12	1	Gobar.A03G075324;Gobar.A05G004076;Gobar.A09G043759;Gobar.D03G079952;Gobar.D07G061349;Gobar.D07G062034;Gobar.D09G040828;Gobar.D11G012706;PimaS6.A03G074770;PimaS6.A05G004095
GO:0045934	negative regulation of nucleobase-containing compound metabolic process	766	22	41.47	1	Gobar.A01G066631;Gobar.A05G003007;Gobar.A06G073222;Gobar.A07G070419;Gobar.A08G034853;Gobar.A10G037492;Gobar.A10G038679;Gobar.A12G030506;Gobar.D10G021423;Gobar.D11G012540;Gobar.D12G027014;PimaS6.A06G072695;PimaS6.A07G066910;PimaS6.A08G034402;PimaS6.A11G017065;PimaS6.A12G026445;PimaS6.D09G036454;PimaS6.D09G036697;PimaS6.D09G036698;PimaS6.D11G012486;PimaS6.D12G022953;PimaS6.D12G025377
GO:0043096	purine nucleobase salvage	27	5	1.46	1	Gobar.A05G001377;Gobar.D05G005692;PimaS6.A05G001398;PimaS6.A05G002409;PimaS6.D05G005660
GO:0045935	positive regulation of nucleobase-containing compound metabolic process	2109	97	114.17	1	Gobar.A01G065753;Gobar.A01G067796;Gobar.A02G083100;Gobar.A02G083225;Gobar.A02G083507;Gobar.A03G075085;Gobar.A03G075086;Gobar.A03G075087;Gobar.A03G075091;Gobar.A03G075093;Gobar.A03G075376;Gobar.A03G075691;Gobar.A04G084457;Gobar.A04G085248;Gobar.A04G085965;Gobar.A05G001583;Gobar.A05G004565;Gobar.A07G069928;Gobar.A09G044948;Gobar.A10G038666;Gobar.A11G015535;Gobar.A11G018839;Gobar.A11G018996;Gobar.D0…
GO:0045936	negative regulation of phosphate metabolic process	301	12	16.29	1	Gobar.A01G065270;Gobar.D11G012210;PimaS6.A01G061757;PimaS6.A04G085343;PimaS6.A05G004311;PimaS6.A09G039876;PimaS6.A10G043634;PimaS6.A10G044649;PimaS6.A10G044653;PimaS6.A11G014667;PimaS6.D11G010119;PimaS6.D11G012152
GO:0033036	macromolecule localization	4950	206	267.96	1	Gobar.A01G067316;Gobar.A02G082361;Gobar.A02G083449;Gobar.A02G083496;Gobar.A03G075581;Gobar.A04G085752;Gobar.A04G085974;Gobar.A05G000020;Gobar.A05G000059;Gobar.A05G000133;Gobar.A05G000301;Gobar.A05G000836;Gobar.A05G001632;Gobar.A05G001945;Gobar.A05G002104;Gobar.A05G003154;Gobar.A05G003608;Gobar.A05G004285;Gobar.A06G071255;Gobar.A06G072917;Gobar.A07G069098;Gobar.A07G070059;Gobar.A07G070127;Gobar.A0…
GO:0032879	regulation of localization	487	16	26.36	1	Gobar.A07G070059;Gobar.A10G039161;Gobar.D02G055902;Gobar.D04G078339;Gobar.D05G009403;Gobar.D05G009430;Gobar.D05G009433;Gobar.D06G064505;Gobar.D10G020138;PimaS6.1ZG087278;PimaS6.A07G066538;PimaS6.A10G043837;PimaS6.A10G045034;PimaS6.D02G055409;PimaS6.D05G009359;PimaS6.D09G038189
GO:0018022	peptidyl-lysine methylation	313	7	16.94	1	Gobar.A08G035815;Gobar.D02G058361;Gobar.D08G025674;PimaS6.A01G064023;PimaS6.A02G083209;PimaS6.D02G057888;PimaS6.D03G079475
GO:0036211	protein modification process	16252	778	879.79	1	Gobar.A01G065270;Gobar.A01G065432;Gobar.A01G065606;Gobar.A01G065608;Gobar.A01G065637;Gobar.A01G065966;Gobar.A01G067102;Gobar.A01G067843;Gobar.A01G067917;Gobar.A01G068038;Gobar.A01G068121;Gobar.A02G082504;Gobar.A02G082946;Gobar.A02G083073;Gobar.A02G083346;Gobar.A02G083626;Gobar.A02G084235;Gobar.A03G074436;Gobar.A03G074693;Gobar.A03G074737;Gobar.A03G075072;Gobar.A03G075304;Gobar.A03G075385;Gobar.A0…
GO:0071043	CUT metabolic process	15	1	0.81	1	Gobar.D11G012636
GO:0033037	polysaccharide localization	76	1	4.11	1	Gobar.D02G056298
GO:0099022	vesicle tethering	23	2	1.25	1	Gobar.D04G078165;Gobar.D13G047998
GO:0006323	DNA packaging	262	6	14.18	1	Gobar.A07G068715;Gobar.D02G056507;PimaS6.A05G002036;PimaS6.A07G065204;PimaS6.D02G056024;PimaS6.D03G080829
GO:0071046	nuclear polyadenylation-dependent ncRNA catabolic process	41	2	2.22	1	Gobar.D11G012636;PimaS6.A02G083360
GO:0071047	polyadenylation-dependent mRNA catabolic process	24	1	1.3	1	PimaS6.A02G083360
GO:0018027	peptidyl-lysine dimethylation	15	1	0.81	1	Gobar.D08G025674
GO:0009581	detection of external stimulus	99	2	5.36	1	PimaS6.A13G053975;PimaS6.A13G054170
GO:0009582	detection of abiotic stimulus	99	2	5.36	1	PimaS6.A13G053975;PimaS6.A13G054170
GO:1902767	isoprenoid biosynthetic process via mevalonate	16	4	0.87	1	Gobar.A03G074305;Gobar.A08G035571;PimaS6.A03G073738;PimaS6.A08G035108
GO:0019932	second-messenger-mediated signaling	119	1	6.44	1	PimaS6.A10G043837
GO:0071031	nuclear mRNA surveillance of mRNA 3'-end processing	12	1	0.65	1	Gobar.D11G012636
GO:0015780	nucleotide-sugar transmembrane transport	177	7	9.58	1	Gobar.A04G085973;Gobar.D07G059428;Gobar.D08G026306;PimaS6.1ZG087367;PimaS6.1ZG088319;PimaS6.A04G085442;PimaS6.D07G058946
GO:0000096	sulfur amino acid metabolic process	233	11	12.61	1	Gobar.A11G015637;Gobar.A12G030058;Gobar.A12G030059;Gobar.A13G055046;Gobar.D03G081420;PimaS6.A02G081882;PimaS6.A11G015450;PimaS6.A11G017659;PimaS6.A12G026004;PimaS6.A12G026005;PimaS6.A13G054556
GO:0044042	glucan metabolic process	1152	54	62.36	1	Gobar.A01G067047;Gobar.A02G082419;Gobar.A02G083911;Gobar.A03G076275;Gobar.A04G086449;Gobar.A05G003248;Gobar.A08G033741;Gobar.A10G037866;Gobar.A10G039631;Gobar.A11G015892;Gobar.A11G017552;Gobar.A12G030771;Gobar.A12G031689;Gobar.A13G055491;Gobar.D01G049467;Gobar.D01G050228;Gobar.D01G050623;Gobar.D02G056289;Gobar.D02G056298;Gobar.D02G056523;Gobar.D02G058400;Gobar.D03G080551;Gobar.D04G079036;Gobar.D0…
GO:0000097	sulfur amino acid biosynthetic process	181	11	9.8	1	Gobar.A11G015637;Gobar.A12G030058;Gobar.A12G030059;Gobar.A13G055046;Gobar.D03G081420;PimaS6.A02G081882;PimaS6.A11G015450;PimaS6.A11G017659;PimaS6.A12G026004;PimaS6.A12G026005;PimaS6.A13G054556
GO:0071033	nuclear mRNA surveillance	32	1	1.73	1	Gobar.D11G012636
GO:1902750	negative regulation of cell cycle G2/M phase transition	36	2	1.95	1	Gobar.D03G081198;PimaS6.D03G080658
GO:0044036	cell wall macromolecule metabolic process	713	21	38.6	1	Gobar.A02G083911;Gobar.A03G076275;Gobar.A08G033741;Gobar.A11G016549;Gobar.A12G030771;Gobar.D01G049467;Gobar.D02G058400;Gobar.D06G063038;Gobar.D08G023359;Gobar.D10G020669;Gobar.D10G020794;Gobar.ML707285_1G087518;PimaS6.1ZG086751;PimaS6.A02G083359;PimaS6.A11G016357;PimaS6.A12G026062;PimaS6.D01G048988;PimaS6.D06G068534;PimaS6.D09G037541;PimaS6.D10G030726;PimaS6.D10G030859
GO:0010476	gibberellin mediated signaling pathway	248	3	13.43	1	Gobar.D11G012138;Gobar.D11G013052;PimaS6.D11G012080
GO:0044038	cell wall macromolecule biosynthetic process	341	6	18.46	1	Gobar.A08G033741;Gobar.D01G049467;Gobar.D08G023359;PimaS6.A12G026062;PimaS6.D01G048988;PimaS6.D09G037541
GO:0072521	purine-containing compound metabolic process	1413	134	76.49	1	Gobar.A01G066295;Gobar.A01G066743;Gobar.A01G066885;Gobar.A01G067904;Gobar.A02G082559;Gobar.A02G083513;Gobar.A03G074305;Gobar.A03G074644;Gobar.A04G085287;Gobar.A04G086170;Gobar.A05G000325;Gobar.A05G000958;Gobar.A05G001377;Gobar.A06G072780;Gobar.A07G068288;Gobar.A07G069030;Gobar.A07G069841;Gobar.A07G070263;Gobar.A08G035571;Gobar.A08G035688;Gobar.A08G035986;Gobar.A09G043265;Gobar.A11G015256;Gobar.A1…
GO:0072522	purine-containing compound biosynthetic process	804	101	43.52	1	Gobar.A01G066885;Gobar.A02G082559;Gobar.A02G083513;Gobar.A03G074644;Gobar.A04G085287;Gobar.A04G086170;Gobar.A05G000325;Gobar.A05G000958;Gobar.A05G001377;Gobar.A06G072780;Gobar.A07G068288;Gobar.A07G069030;Gobar.A08G035986;Gobar.A09G043265;Gobar.A11G015256;Gobar.A11G016504;Gobar.A11G016730;Gobar.A11G017645;Gobar.A12G031078;Gobar.A13G053827;Gobar.A13G053828;Gobar.A13G055102;Gobar.A13G055104;Gobar.D0…
GO:0072523	purine-containing compound catabolic process	67	5	3.63	1	Gobar.A07G069841;Gobar.A07G070263;Gobar.D07G062125;Gobar.D11G013236;PimaS6.A07G066319
GO:0043062	extracellular structure organization	134	7	7.25	1	Gobar.A12G030111;Gobar.A12G030112;Gobar.D01G049467;Gobar.D11G010738;PimaS6.A12G026062;PimaS6.A12G026063;PimaS6.D01G048988
GO:0072524	pyridine-containing compound metabolic process	136	7	7.36	1	Gobar.A05G004121;Gobar.A11G017142;Gobar.A13G053976;Gobar.D06G062593;Gobar.D09G042048;PimaS6.D08G022078;PimaS6.D09G038267
GO:0045144	meiotic sister chromatid segregation	53	2	2.87	1	Gobar.A11G015294;PimaS6.A11G015105
GO:0072525	pyridine-containing compound biosynthetic process	120	6	6.5	1	Gobar.A05G004121;Gobar.A11G017142;Gobar.A13G053976;Gobar.D06G062593;Gobar.D09G042048;PimaS6.D09G038267
GO:0072526	pyridine-containing compound catabolic process	14	1	0.76	1	PimaS6.D08G022078
GO:0072527	pyrimidine-containing compound metabolic process	318	12	17.21	1	Gobar.A05G002206;Gobar.A08G033509;Gobar.A10G037920;Gobar.A12G031078;Gobar.D09G042335;Gobar.D11G011708;PimaS6.A05G002234;PimaS6.A08G033077;PimaS6.A10G043840;PimaS6.A12G027029;PimaS6.D09G038548;PimaS6.D11G011655
GO:0051668	localization within membrane	549	10	29.72	1	Gobar.A11G018972;Gobar.D11G012702;Gobar.D12G027546;Gobar.D12G027993;PimaS6.A05G001040;PimaS6.A06G072618;PimaS6.A11G018672;PimaS6.D05G006041;PimaS6.D12G023485;PimaS6.D12G023951
GO:0035265	organ growth	109	1	5.9	1	PimaS6.D05G007749
GO:0072528	pyrimidine-containing compound biosynthetic process	248	8	13.43	1	Gobar.A05G002206;Gobar.A08G033509;Gobar.A12G031078;Gobar.D09G042335;PimaS6.A05G002234;PimaS6.A08G033077;PimaS6.A12G027029;PimaS6.D09G038548
GO:0043067	regulation of programmed cell death	183	1	9.91	1	PimaS6.A02G081668
GO:0072529	pyrimidine-containing compound catabolic process	64	4	3.46	1	Gobar.A05G002206;Gobar.A10G037920;PimaS6.A05G002234;PimaS6.A10G043840
GO:0043068	positive regulation of programmed cell death	62	1	3.36	1	PimaS6.A02G081668
GO:0035266	meristem growth	159	2	8.61	1	Gobar.D02G058361;PimaS6.D02G057888
GO:0006333	chromatin assembly or disassembly	238	2	12.88	1	PimaS6.A05G002036;PimaS6.D03G080829
GO:0051651	maintenance of location in cell	200	17	10.83	1	Gobar.A05G000301;Gobar.A08G035242;Gobar.A08G036410;Gobar.A12G030272;Gobar.D01G051738;Gobar.D02G056170;Gobar.D05G009688;Gobar.D05G009690;PimaS6.1ZG087485;PimaS6.1ZG087486;PimaS6.1ZG087990;PimaS6.1ZG088020;PimaS6.1ZG088022;PimaS6.A12G026212;PimaS6.D01G051249;PimaS6.D02G055681;PimaS6.D02G055704
GO:0045132	meiotic chromosome segregation	209	2	11.31	1	Gobar.A11G015294;PimaS6.A11G015105
GO:0015729	oxaloacetate transport	16	1	0.87	1	PimaS6.A13G053070
GO:0090701	specification of plant organ identity	42	1	2.27	1	PimaS6.1ZG087465
GO:0051656	establishment of organelle localization	332	5	17.97	1	Gobar.A07G070059;Gobar.D04G078165;Gobar.D13G047998;PimaS6.A07G066538;PimaS6.A10G043837
GO:1905957	regulation of cellular response to alcohol	251	2	13.59	1	Gobar.D13G048809;PimaS6.A02G082841
GO:0010410	hemicellulose metabolic process	478	12	25.88	1	Gobar.A02G083911;Gobar.A03G076275;Gobar.A08G033741;Gobar.A12G030771;Gobar.D02G058400;Gobar.D06G063038;Gobar.D08G023359;Gobar.ML707285_1G087518;PimaS6.1ZG086751;PimaS6.A02G083359;PimaS6.D06G068534;PimaS6.D09G037541
GO:1905958	negative regulation of cellular response to alcohol	145	2	7.85	1	Gobar.D13G048809;PimaS6.A02G082841
GO:0015711	organic anion transport	605	30	32.75	1	Gobar.A01G066892;Gobar.A04G085973;Gobar.A05G000020;Gobar.A08G035336;Gobar.D04G078958;Gobar.D04G078959;Gobar.D05G006938;Gobar.D07G059428;Gobar.D07G060818;Gobar.D10G019193;PimaS6.1ZG086604;PimaS6.1ZG087126;PimaS6.1ZG087367;PimaS6.1ZG088319;PimaS6.A01G063422;PimaS6.A02G082141;PimaS6.A04G085442;PimaS6.A05G000020;PimaS6.A08G034877;PimaS6.A12G026339;PimaS6.A12G027924;PimaS6.A12G027925;PimaS6.A13G053070…
GO:0015718	monocarboxylic acid transport	107	4	5.79	1	Gobar.A05G000020;Gobar.D10G019193;PimaS6.A05G000020;PimaS6.D10G029294
GO:1904062	regulation of cation transmembrane transport	61	7	3.3	1	Gobar.D02G055902;Gobar.D05G009403;Gobar.D05G009430;Gobar.D05G009433;PimaS6.1ZG087278;PimaS6.D02G055409;PimaS6.D05G009359
GO:0015740	C4-dicarboxylate transport	135	13	7.31	1	Gobar.A08G035336;Gobar.D04G078958;Gobar.D04G078959;Gobar.D07G060818;PimaS6.1ZG086604;PimaS6.1ZG087126;PimaS6.A08G034877;PimaS6.A12G027924;PimaS6.A12G027925;PimaS6.A13G053070;PimaS6.D04G078434;PimaS6.D04G078435;PimaS6.D07G060307
GO:0055065	metal ion homeostasis	492	14	26.63	1	Gobar.A01G065870;Gobar.A02G082947;Gobar.A03G074744;Gobar.A10G037994;Gobar.D01G050557;Gobar.D02G056866;Gobar.D03G081244;Gobar.D04G079312;Gobar.D11G013583;Gobar.D12G026809;PimaS6.A02G082398;PimaS6.A10G043837;PimaS6.D01G050061;PimaS6.D10G031199
GO:0044003	modulation by symbiont of host process	38	2	2.06	1	Gobar.A08G035815;PimaS6.A02G081668
GO:0055067	monovalent inorganic cation homeostasis	297	4	16.08	1	Gobar.A08G033293;Gobar.D01G050557;PimaS6.A03G075061;PimaS6.D01G050061
GO:0015744	succinate transport	20	1	1.08	1	PimaS6.A13G053070
GO:0000819	sister chromatid segregation	331	6	17.92	1	Gobar.A04G084702;Gobar.A11G015294;Gobar.D05G005642;Gobar.ML706607_1G087193;PimaS6.A04G084147;PimaS6.A11G015105
GO:0032011	ARF protein signal transduction	58	2	3.14	1	Gobar.A08G035909;PimaS6.A08G035438
GO:0072530	purine-containing compound transmembrane transport	147	2	7.96	1	Gobar.D05G006938;PimaS6.D05G006896
GO:0048764	trichoblast maturation	191	5	10.34	1	Gobar.A08G033741;Gobar.D08G023359;Gobar.D10G019196;Gobar.D11G012702;PimaS6.D10G029297
GO:0048765	root hair cell differentiation	180	5	9.74	1	Gobar.A08G033741;Gobar.D08G023359;Gobar.D10G019196;Gobar.D11G012702;PimaS6.D10G029297
GO:0000086	G2/M transition of mitotic cell cycle	66	2	3.57	1	Gobar.D03G081198;PimaS6.D03G080658
GO:0033554	cellular response to stress	3385	106	183.24	1	Gobar.A01G065637;Gobar.A01G065708;Gobar.A01G067956;Gobar.A02G082729;Gobar.A02G082943;Gobar.A02G083709;Gobar.A04G084934;Gobar.A05G000175;Gobar.A05G001945;Gobar.A05G002285;Gobar.A05G004232;Gobar.A06G073812;Gobar.A06G073813;Gobar.A08G034853;Gobar.A09G044407;Gobar.A10G036668;Gobar.A10G036960;Gobar.A10G037920;Gobar.A10G038679;Gobar.A11G016049;Gobar.A11G018764;Gobar.A11G018895;Gobar.A12G031215;Gobar.A1…
GO:0006302	double-strand break repair	380	5	20.57	1	Gobar.A01G067956;Gobar.D03G080340;Gobar.D03G080342;Gobar.D05G005800;PimaS6.A01G064452
GO:0006304	DNA modification	171	2	9.26	1	Gobar.A08G035815;Gobar.D08G025674
GO:0006305	DNA alkylation	119	2	6.44	1	Gobar.A08G035815;Gobar.D08G025674
GO:0070482	response to oxygen levels	351	5	19	1	Gobar.A05G000175;Gobar.A05G002285;Gobar.A11G016049;Gobar.D02G058371;PimaS6.D05G005206
GO:0000070	mitotic sister chromatid segregation	262	3	14.18	1	Gobar.A04G084702;Gobar.ML706607_1G087193;PimaS6.A04G084147
GO:0055080	cation homeostasis	736	16	39.84	1	Gobar.A01G065870;Gobar.A02G082947;Gobar.A03G074744;Gobar.A08G033293;Gobar.A10G037994;Gobar.D01G050557;Gobar.D02G056866;Gobar.D03G081244;Gobar.D04G079312;Gobar.D11G013583;Gobar.D12G026809;PimaS6.A02G082398;PimaS6.A03G075061;PimaS6.A10G043837;PimaS6.D01G050061;PimaS6.D10G031199
GO:1902749	regulation of cell cycle G2/M phase transition	70	2	3.79	1	Gobar.D03G081198;PimaS6.D03G080658
GO:0055082	cellular chemical homeostasis	603	16	32.64	1	Gobar.A01G065870;Gobar.A02G082947;Gobar.A03G074744;Gobar.D02G056866;Gobar.D03G081244;Gobar.D04G079312;Gobar.D12G027846;PimaS6.1ZG087031;PimaS6.1ZG087204;PimaS6.A02G082398;PimaS6.A03G075061;PimaS6.A09G040448;PimaS6.A10G043837;PimaS6.A12G027242;PimaS6.D10G031199;PimaS6.D12G023801
GO:0000075	cell cycle checkpoint signaling	151	2	8.17	1	Gobar.D03G081198;PimaS6.D03G080658
GO:0000076	DNA replication checkpoint signaling	44	2	2.38	1	Gobar.D03G081198;PimaS6.D03G080658
GO:0046283	anthocyanin-containing compound metabolic process	143	3	7.74	1	Gobar.A10G038169;Gobar.D10G020934;PimaS6.D09G038299
GO:0055086	nucleobase-containing small molecule metabolic process	2185	177	118.28	1	Gobar.A01G065670;Gobar.A01G066295;Gobar.A01G066743;Gobar.A01G066885;Gobar.A01G067904;Gobar.A02G082559;Gobar.A02G083513;Gobar.A03G074305;Gobar.A03G074644;Gobar.A04G085287;Gobar.A04G086170;Gobar.A04G086310;Gobar.A04G086314;Gobar.A05G000325;Gobar.A05G000958;Gobar.A05G001094;Gobar.A05G001377;Gobar.A05G002206;Gobar.A05G002382;Gobar.A05G004121;Gobar.A05G004830;Gobar.A06G072780;Gobar.A07G068244;Gobar.A0…
GO:0071554	cell wall organization or biogenesis	2254	85	122.02	1	Gobar.A01G066842;Gobar.A01G067809;Gobar.A01G067810;Gobar.A02G083911;Gobar.A03G076275;Gobar.A03G076670;Gobar.A05G004471;Gobar.A06G071332;Gobar.A07G069654;Gobar.A08G033723;Gobar.A08G033741;Gobar.A10G039161;Gobar.A10G039226;Gobar.A11G015610;Gobar.A11G016549;Gobar.A12G030111;Gobar.A12G030112;Gobar.A12G030771;Gobar.A12G031487;Gobar.A12G032300;Gobar.A12G032301;Gobar.A12G032563;Gobar.A12G032990;Gobar.A1…
GO:0060968	obsolete regulation of gene silencing	66	1	3.57	1	Gobar.D11G012636
GO:0060969	obsolete negative regulation of gene silencing	23	1	1.25	1	Gobar.D11G012636
GO:0034504	protein localization to nucleus	263	5	14.24	1	Gobar.A11G015908;Gobar.A11G018089;Gobar.D02G058889;Gobar.D11G011228;PimaS6.A11G017859
GO:0055070	copper ion homeostasis	74	3	4.01	1	Gobar.A01G065870;Gobar.A03G074744;Gobar.D03G081244
GO:0046271	phenylpropanoid catabolic process	196	10	10.61	1	Gobar.A03G074717;Gobar.A03G074999;Gobar.A04G085591;Gobar.A13G053030;Gobar.D04G078610;Gobar.D05G007922;Gobar.D11G014506;PimaS6.D05G007896;PimaS6.D11G014331;PimaS6.D13G046020
GO:0055074	calcium ion homeostasis	152	5	8.23	1	Gobar.A02G082947;Gobar.D02G056866;Gobar.D04G079312;PimaS6.A02G082398;PimaS6.A10G043837
GO:0044550	secondary metabolite biosynthetic process	332	11	17.97	1	Gobar.A02G083983;Gobar.A05G000175;Gobar.A05G004232;Gobar.A12G030078;Gobar.D01G052359;Gobar.D05G007182;Gobar.D11G012465;Gobar.D12G026593;PimaS6.A05G002772;PimaS6.A05G004257;PimaS6.D05G005206
GO:0055076	transition metal ion homeostasis	246	5	13.32	1	Gobar.A01G065870;Gobar.A03G074744;Gobar.D03G081244;Gobar.D11G013583;PimaS6.D10G031199
GO:0140546	defense response to symbiont	114	3	6.17	1	Gobar.A05G002285;Gobar.A08G035815;Gobar.D09G041150
GO:0016093	polyprenol metabolic process	62	4	3.36	1	Gobar.A13G054440;Gobar.D12G026521;PimaS6.1ZG086294;PimaS6.D12G022470
GO:0051640	organelle localization	609	15	32.97	1	Gobar.A07G070059;Gobar.D04G078165;Gobar.D11G010815;Gobar.D11G012728;Gobar.D13G047998;PimaS6.A07G066538;PimaS6.A10G043837;PimaS6.A11G014692;PimaS6.A13G054934;PimaS6.D04G076441;PimaS6.D04G077645;PimaS6.D09G038189;PimaS6.D11G010798;PimaS6.D11G012674;PimaS6.D13G047504
GO:0051641	cellular localization	4352	186	235.59	1	Gobar.A02G082005;Gobar.A02G083449;Gobar.A02G083496;Gobar.A03G075581;Gobar.A04G085752;Gobar.A04G085974;Gobar.A05G000133;Gobar.A05G000301;Gobar.A05G001632;Gobar.A05G003608;Gobar.A05G004285;Gobar.A06G071255;Gobar.A07G069098;Gobar.A07G069650;Gobar.A07G070059;Gobar.A07G070127;Gobar.A08G033922;Gobar.A08G035242;Gobar.A08G036410;Gobar.A08G036524;Gobar.A10G039161;Gobar.A10G039357;Gobar.A10G039791;Gobar.A1…
GO:0097305	response to alcohol	1408	36	76.22	1	Gobar.A02G082644;Gobar.A04G085875;Gobar.A04G086449;Gobar.A07G068425;Gobar.A09G045166;Gobar.A10G037866;Gobar.A10G038764;Gobar.A11G014849;Gobar.A11G015892;Gobar.A12G031689;Gobar.A13G054156;Gobar.A13G055491;Gobar.D02G057548;Gobar.D05G007640;Gobar.D07G062142;Gobar.D10G021516;Gobar.D13G048809;Gobar.ML706320_1G086626;Gobar.ML706465_1G087351;Gobar.ML707864_1G087329;PimaS6.1ZG088257;PimaS6.1ZG088259;Pima…
GO:0001933	negative regulation of protein phosphorylation	76	5	4.11	1	Gobar.A01G065270;Gobar.D11G012210;PimaS6.A01G061757;PimaS6.A10G043634;PimaS6.D11G012152
GO:0072503	cellular divalent inorganic cation homeostasis	158	5	8.55	1	Gobar.A02G082947;Gobar.D02G056866;Gobar.D04G079312;PimaS6.A02G082398;PimaS6.A10G043837
GO:0097306	cellular response to alcohol	744	18	40.28	1	Gobar.A02G082644;Gobar.A04G085875;Gobar.A07G068425;Gobar.A10G038764;Gobar.A11G014849;Gobar.D10G021516;Gobar.D13G048809;Gobar.ML706320_1G086626;Gobar.ML707864_1G087329;PimaS6.1ZG088299;PimaS6.A02G082100;PimaS6.A02G082841;PimaS6.A04G085343;PimaS6.A10G044649;PimaS6.A10G044653;PimaS6.A11G014667;PimaS6.D05G006413;PimaS6.D11G010119
GO:0051643	endoplasmic reticulum localization	66	3	3.57	1	Gobar.D11G010815;PimaS6.A11G014692;PimaS6.D11G010798
GO:0043043	peptide biosynthetic process	5323	449	288.16	1	Gobar.A01G065222;Gobar.A01G066001;Gobar.A01G066022;Gobar.A01G066260;Gobar.A01G066653;Gobar.A01G066879;Gobar.A01G067364;Gobar.A01G067601;Gobar.A01G068098;Gobar.A02G082211;Gobar.A02G082440;Gobar.A02G082461;Gobar.A02G083507;Gobar.A02G083641;Gobar.A03G074619;Gobar.A03G074623;Gobar.A03G074925;Gobar.A03G075171;Gobar.A03G075324;Gobar.A03G075674;Gobar.A03G075922;Gobar.A03G076072;Gobar.A03G076297;Gobar.A0…
GO:0042886	amide transport	256	9	13.86	1	Gobar.A05G002963;Gobar.A07G068714;Gobar.A09G045191;Gobar.D08G025977;Gobar.D09G040173;Gobar.D09G042285;PimaS6.A05G002977;PimaS6.A07G065203;PimaS6.A09G041475
GO:0072507	divalent inorganic cation homeostasis	202	7	10.94	1	Gobar.A02G082947;Gobar.A10G037994;Gobar.D02G056866;Gobar.D04G079312;Gobar.D12G026809;PimaS6.A02G082398;PimaS6.A10G043837
GO:0031050	ncRNA processing	167	1	9.04	1	Gobar.A08G035815
GO:0051648	vesicle localization	147	5	7.96	1	Gobar.A07G070059;Gobar.D04G078165;Gobar.D13G047998;PimaS6.A07G066538;PimaS6.A10G043837
GO:0051649	establishment of localization in cell	3677	151	199.05	1	Gobar.A02G082005;Gobar.A02G083449;Gobar.A02G083496;Gobar.A03G075581;Gobar.A04G085752;Gobar.A04G085974;Gobar.A05G000133;Gobar.A05G001632;Gobar.A05G003608;Gobar.A05G004285;Gobar.A06G071255;Gobar.A07G069098;Gobar.A07G069650;Gobar.A07G070059;Gobar.A07G070127;Gobar.A08G033922;Gobar.A08G036524;Gobar.A10G039357;Gobar.A10G039791;Gobar.A11G015908;Gobar.A11G017576;Gobar.A11G018089;Gobar.A11G018972;Gobar.A1…
GO:0006490	oligosaccharide-lipid intermediate biosynthetic process	66	1	3.57	1	PimaS6.A10G042917
GO:0000018	regulation of DNA recombination	81	1	4.38	1	PimaS6.D12G025377
GO:0031056	regulation of histone modification	110	4	5.95	1	Gobar.D02G058361;PimaS6.A02G083209;PimaS6.D02G057888;PimaS6.D03G079475
GO:1904029	regulation of cyclin-dependent protein kinase activity	198	8	10.72	1	Gobar.A01G065270;Gobar.D09G041390;Gobar.D11G012210;PimaS6.A01G061757;PimaS6.A10G043634;PimaS6.A12G027002;PimaS6.D09G037595;PimaS6.D11G012152
GO:0006497	protein lipidation	370	11	20.03	1	Gobar.A02G083626;Gobar.A03G075782;Gobar.A06G072853;Gobar.A12G030922;Gobar.D03G079569;PimaS6.A01G064526;PimaS6.A02G083062;PimaS6.A03G075209;PimaS6.A08G033879;PimaS6.A12G026864;PimaS6.D03G079023
GO:0000041	transition metal ion transport	347	9	18.78	1	Gobar.A03G074744;Gobar.D03G081244;Gobar.D10G022581;Gobar.D12G028098;PimaS6.A11G018068;PimaS6.D06G070277;PimaS6.D06G070279;PimaS6.D10G032560;PimaS6.D12G024056
GO:1905177	tracheary element differentiation	37	2	2	1	Gobar.A10G039161;PimaS6.A10G045034
GO:0043038	amino acid activation	383	16	20.73	1	Gobar.A08G036408;Gobar.D04G078065;Gobar.D04G078115;Gobar.D04G078234;Gobar.D05G008791;Gobar.D08G023857;Gobar.D09G042094;PimaS6.A08G035938;PimaS6.D02G057354;PimaS6.D04G077534;PimaS6.D04G077584;PimaS6.D04G077711;PimaS6.D05G008722;PimaS6.D08G019799;PimaS6.D09G038310;PimaS6.D12G022832
[truncated: 2,063 more rows]

## Sheet: E.C.
locus	GO	EC	pannzer2
[truncated: 65 more rows]
